# Supplementary material for: Potential and limitations of inferring ecosystem photosynthetic capacity from leaf functional traits
Source: Ecol Evol. 2016 Sep 22;6(20):7352–66. doi: 10.1002/ece3.2479 (PMC5513259; doi:10.1002/ece3.2479)
Supplement: Supplementary file 2 [file ECE3-6-7352-s002.csv]

site.code	Species	Year	DOY	Trait_ID	Mean.trait	indv. No	SD.trait
AT-Neu	Dactylis glomerata	2012	163	C_N	15.08061378	2	0.962553205
AT-Neu	Phleum pratense	2012	163	C_N	15.9267858	1	NA
AT-Neu	Ranunculus acris	2012	163	C_N	26.98908265	2	17.20369598
AT-Neu	Taraxacum officinale	2012	163	C_N	17.68594208	5	3.795305628
AT-Neu	Trifolium pratense	2012	163	C_N	20.22507332	1	NA
AT-Neu	Trifolium repens	2012	163	C_N	10.37803912	2	0.307293821
AT-Neu	Dactylis glomerata	2012	163	leaf_C_concentration	446.709415	2	16.97156406
AT-Neu	Dactylis glomerata	2012	163	d13c	-28.4661762	2	0.080849656
AT-Neu	Dactylis glomerata	2012	163	LMA	39.39880738	5	6.734400155
AT-Neu	Dactylis glomerata	2012	163	leaf_N_area	1.17633521	2	0.148014396
AT-Neu	Dactylis glomerata	2012	163	Nmass	29.71788383	2	3.022198502
AT-Neu	Dactylis glomerata	2012	163	SLA	25.58647207	5	4.860679015
AT-Neu	Phleum pratense	2012	163	leaf_C_concentration	436.4406595	1	NA
AT-Neu	Phleum pratense	2012	163	d13c	-28.19395703	1	NA
AT-Neu	Phleum pratense	2012	163	LMA	46.13987038	5	2.709169212
AT-Neu	Phleum pratense	2012	163	leaf_N_area	1.264367821	1	NA
AT-Neu	Phleum pratense	2012	163	Nmass	27.40293395	1	NA
AT-Neu	Phleum pratense	2012	163	SLA	22.79158691	5	2.117479894
AT-Neu	Ranunculus acris	2012	163	leaf_C_concentration	470.9867681	2	39.9507637
AT-Neu	Ranunculus acris	2012	163	d13c	-27.56102312	2	1.712744573
AT-Neu	Ranunculus acris	2012	163	LMA	42.65869147	5	6.241265936
AT-Neu	Ranunculus acris	2012	163	leaf_N_area	0.935477677	2	0.583559152
AT-Neu	Ranunculus acris	2012	163	Nmass	21.30819262	2	12.10226032
AT-Neu	Ranunculus acris	2012	163	SLA	23.97093526	5	3.272000188
AT-Neu	Taraxacum officinale	2012	163	leaf_C_concentration	433.1592336	5	5.331360773
AT-Neu	Taraxacum officinale	2012	163	d13c	-29.68386545	5	0.554003864
AT-Neu	Taraxacum officinale	2012	163	LMA	39.56037754	5	3.452819212
AT-Neu	Taraxacum officinale	2012	163	leaf_N_area	1.003834163	5	0.234313504
AT-Neu	Taraxacum officinale	2012	163	Nmass	25.40617297	5	5.3957666
AT-Neu	Trifolium pratense	2012	163	leaf_P_area	0.045720496	1	NA
AT-Neu	Taraxacum officinale	2012	163	SLA	25.23169805	4	2.474401944
AT-Neu	Trifolium pratense	2012	163	leaf_C_concentration	468.3259628	1	NA
AT-Neu	Trifolium pratense	2012	163	d13c	-29.78492768	1	NA
AT-Neu	Trifolium pratense	2012	163	LMA	30.94863484	5	6.647433526
AT-Neu	Trifolium pratense	2012	163	leaf_N_area	1.325095406	1	NA
AT-Neu	Trifolium pratense	2012	163	Nmass	42.8159566		NA
AT-Neu	Trifolium pratense	2012	163	SLA	32.96021612	5	7.121178011
AT-Neu	Trifolium repens	2012	163	leaf_C_concentration	450.9079553	3	0.431882302
AT-Neu	Trifolium repens	2012	163	d13c	-28.76643239	2	0.499297732
AT-Neu	Trifolium repens	2012	163	LMA	35.27048645	5	4.311171463
AT-Neu	Trifolium repens	2012	163	leaf_N_area	1.502232695	2	0.070180164
AT-Neu	Trifolium repens	2012	163	Nmass	44.67453077	3	1.40226675
AT-Neu	Trifolium repens	2012	163	SLA	29.12794902	5	3.946757302
AT-Neu	Dactylis glomerata	2012	163	leaf_P_area	0.065816167	2	0.258687965
AT-Neu	Ranunculus acris	2012	163	leaf_P_area	0.068562658	2	0.051074375
AT-Neu	Taraxacum officinale	2012	163	leaf_P_area	0.079540445	5	0.041596359
AT-Neu	Trifolium repens	2012	163	leaf_P_area	0.081364592	2	0.011909412
AT-Neu	Phleum pratense	2012	163	leaf_P_area	0.096777178	1	NA
AT-Neu	Trifolium pratense	2012	163	leaf_P_dry	1.477302514	1	NA
AT-Neu	Ranunculus acris	2012	163	leaf_P_dry	1.55515385	2	1.080241176
AT-Neu	Dactylis glomerata	2012	163	leaf_P_dry	1.674212247	2	0.777246118
AT-Neu	Phleum pratense	2012	163	leaf_N_P	13.06473121	1	NA
AT-Neu	Taraxacum officinale	2012	163	leaf_N_P	13.88790034	5	3.147551914
AT-Neu	Ranunculus acris	2012	163	leaf_N_P	14.49602971	2	2.287199985
AT-Neu	Taraxacum officinale	2012	163	leaf_P_dry	1.996926376	5	0.944415739
AT-Neu	Phleum pratense	2012	163	leaf_P_dry	2.097473995	1	NA
AT-Neu	Trifolium repens	2012	163	leaf_P_dry	2.344078814	2	0.124489581
AT-Neu	Dactylis glomerata	2012	163	leaf_N_P	20.36383389	2	11.25897232
AT-Neu	Trifolium repens	2012	163	leaf_N_P	16.11212955	2	1.227038539
AT-Neu	Trifolium pratense	2012	163	leaf_N_P	28.98252471	1	NA
BR-Sa1	Prinostemma af. aspera	2003	258	leaf_P_dry	0.071589267		NA
BR-Sa1	Abuta rufescens	2003	258	C_N	32.5542659	1	NA
BR-Sa1	Abuta rufescens	2003	258	leaf_C_concentration	478.8189932		NA
BR-Sa1	Abuta rufescens	2003	258	d13c	-28.407083	1	NA
BR-Sa1	Abuta rufescens	2003	258	LMA	170.383492		NA
BR-Sa1	Abuta rufescens	2003	258	leaf_N_area	2.49377447	1	NA
BR-Sa1	Abuta rufescens	2003	258	Nmass	14.7083333	1	NA
BR-Sa1	Abuta rufescens	2003	258	SLA	5.869113189		NA
BR-Sa1	Anomalocalyx uleanus	2003	75	C_N	24.4587621	1	NA
BR-Sa1	Anomalocalyx uleanus	2003	75	leaf_C_concentration	450.4998244		NA
BR-Sa1	Anomalocalyx uleanus	2003	75	d13c	-30.311875	1	NA
BR-Sa1	Anomalocalyx uleanus	2003	75	Nmass	18.41875	1	NA
BR-Sa1	Lecythis lurida	2003	75	leaf_P_dry	0.5763		NA
BR-Sa1	Anomalocalyx uleanus	2003	75	SLA	7.796664244		NA
BR-Sa1	Anomalocalyx uleanus	2003	75	LMA	128.25998		NA
BR-Sa1	Anomalocalyx uleanus	2003	75	leaf_N_area	2.35294448	1	NA
BR-Sa1	Arrabidea prancei	2003	258	C_N	20.1208719		NA
BR-Sa1	Arrabidea prancei	2003	258	leaf_C_concentration	504.9500471		NA
BR-Sa1	Arrabidea prancei	2003	258	d13c	-28.680833		NA
BR-Sa1	Arrabidea prancei	2003	258	LMA	125.46121		NA
BR-Sa1	Arrabidea prancei	2003	258	Nmass	25.0958333		NA
BR-Sa1	Manilkara huberi	2003	75	leaf_P_dry	0.583984		NA
BR-Sa1	Arrabidea prancei	2003	258	SLA	7.97059107		NA
BR-Sa1	Combretum	2003	258	C_N	21.9144534		NA
BR-Sa1	Combretum	2003	258	leaf_C_concentration	469.8458809		NA
BR-Sa1	Combretum	2003	258	d13c	-29.717		NA
BR-Sa1	Combretum	2003	258	LMA	58.3296821		NA
BR-Sa1	Combretum	2003	258	leaf_N_area	3.12894548		NA
BR-Sa1	Combretum	2003	258	Nmass	21.44		NA
BR-Sa1	Combretum	2003	258	SLA	17.14393023		NA
BR-Sa1	Copaifera duckei	2003	258	C_N	19.8980296		NA
BR-Sa1	Copaifera duckei	2003	75	C_N	20.8403789		NA
BR-Sa1	Copaifera duckei	2003	258	leaf_C_concentration	503.247422		NA
BR-Sa1	Copaifera duckei	2003	75	leaf_C_concentration	517.0150658		NA
BR-Sa1	Copaifera duckei	2003	258	d13c	-27.887882		NA
BR-Sa1	Copaifera duckei	2003	75	d13c	-28.605694		NA
BR-Sa1	Copaifera duckei	2003	258	LMA	90.8148963		NA
BR-Sa1	Copaifera duckei	2003	75	LMA	124.064131		NA
BR-Sa1	Copaifera duckei	2003	258	leaf_N_area	1.24771679		NA
BR-Sa1	Copaifera duckei	2003	258	leaf_N_area	2.30005044		NA
BR-Sa1	Copaifera duckei	2003	258	Nmass	25.2913194		NA
BR-Sa1	Copaifera duckei	2003	75	Nmass	24.8083333		NA
BR-Sa1	Faramea platyneura	2003	75	leaf_P_dry	0.61472		NA
BR-Sa1	Copaifera duckei	2003	258	SLA	11.01140937		NA
BR-Sa1	Copaifera duckei	2003	75	SLA	8.060347434		NA
BR-Sa1	Cordia bicolor	2003	258	C_N	17.8640025		NA
BR-Sa1	Cordia bicolor	2003	258	leaf_C_concentration	466.1653987		NA
BR-Sa1	Cordia bicolor	2003	258	d13c	-29.775119		NA
BR-Sa1	Cordia bicolor	2003	258	LMA	125.180983		NA
BR-Sa1	Cordia bicolor	2003	75	leaf_N_area	3.02105994		NA
BR-Sa1	Cordia bicolor	2003	258	Nmass	26.0952381		NA
BR-Sa1	Sclerolobium paraense	2003	75	leaf_P_dry	0.624325		NA
BR-Sa1	Cordia bicolor	2003	258	SLA	7.988433834		NA
BR-Sa1	Duguetia cadaverica	2003	75	C_N	17.490606		NA
BR-Sa1	Duguetia cadaverica	2003	75	leaf_C_concentration	464.5733993		NA
BR-Sa1	Duguetia cadaverica	2003	75	d13c	-35.732083		NA
BR-Sa1	Duguetia cadaverica	2003	258	LMA	64.5930479		NA
BR-Sa1	Duguetia cadaverica	2003	258	leaf_N_area	3.22856797		NA
BR-Sa1	Duguetia cadaverica	2003	75	leaf_N_area	1.71302631		NA
BR-Sa1	Duguetia cadaverica	2003	75	Nmass	26.5613095		NA
BR-Sa1	Duguetia cadaverica	2003	258	SLA	15.48154225		NA
BR-Sa1	Faramea platyneura	2003	258	C_N	16.6948958		NA
BR-Sa1	Faramea platyneura	2003	75	C_N	18.2498396		NA
BR-Sa1	Faramea platyneura	2003	258	leaf_C_concentration	346.357255		NA
BR-Sa1	Faramea platyneura	2003	75	leaf_C_concentration	388.8682666		NA
BR-Sa1	Faramea platyneura	2003	258	d13c	-32.473889		NA
BR-Sa1	Faramea platyneura	2003	75	d13c	-32.6458		NA
BR-Sa1	Faramea platyneura	2003	258	LMA	66.3042435		NA
BR-Sa1	Faramea platyneura	2003	258	LMA	79.6110133		NA
BR-Sa1	Faramea platyneura	2003	258	leaf_N_area	1.36431412		NA
BR-Sa1	Faramea platyneura	2003	75	leaf_N_area	1.85217359		NA
BR-Sa1	Faramea platyneura	2003	258	Nmass	20.7462963		NA
BR-Sa1	Faramea platyneura	2003	75	Nmass	21.3080375		NA
BR-Sa1	Micropholis	2003	258	leaf_P_dry	0.637772		NA
BR-Sa1	Miconia acinodendron	2003	258	leaf_P_dry	0.63905267		NA
BR-Sa1	Faramea platyneura	2003	258	SLA	15.08199094		NA
BR-Sa1	Faramea platyneura	2003	258	SLA	12.56107614		NA
BR-Sa1	Lecythis lurida	2003	75	C_N	25.4050029		NA
BR-Sa1	Lecythis lurida	2003	75	leaf_C_concentration	518.4737667		NA
BR-Sa1	Lecythis lurida	2003	75	d13c	-29.647083		NA
BR-Sa1	Lecythis lurida	2003	75	LMA	135.835075		NA
BR-Sa1	Lecythis lurida	2003	75	leaf_N_area	2.75465183		NA
BR-Sa1	Lecythis lurida	2003	75	Nmass	20.4083333		NA
BR-Sa1	Protium puncticulatum	2003	258	leaf_P_dry	0.645456		NA
BR-Sa1	Lecythis lurida	2003	75	SLA	7.361868796		NA
BR-Sa1	Lecythis	2003	258	C_N	20.7100425		NA
BR-Sa1	Lecythis	2003	75	C_N	19.9123969		NA
BR-Sa1	Lecythis	2003	258	leaf_C_concentration	465.3815014		NA
BR-Sa1	Lecythis	2003	75	leaf_C_concentration	449.1628297		NA
BR-Sa1	Lecythis	2003	258	d13c	-32.105556		NA
BR-Sa1	Lecythis	2003	75	d13c	-32.283472		NA
BR-Sa1	Lecythis	2003	258	LMA	98.6090985		NA
BR-Sa1	Lecythis	2003	258	LMA	83.7237954		NA
BR-Sa1	Lecythis	2003	258	leaf_N_area	2.21890953		NA
BR-Sa1	Lecythis	2003	75	leaf_N_area	1.96727928		NA
BR-Sa1	Lecythis	2003	258	Nmass	22.4712963		NA
BR-Sa1	Lecythis	2003	75	Nmass	22.5569444		NA
BR-Sa1	Faramea platyneura	2003	258	leaf_P_dry	0.65314		NA
BR-Sa1	Lecythis	2003	258	SLA	10.14105205		NA
BR-Sa1	Lecythis	2003	258	SLA	11.94403569		NA
BR-Sa1	Manilkara huberi	2003	258	C_N	35.0991963		NA
BR-Sa1	Manilkara huberi	2003	75	C_N	40.3258458		NA
BR-Sa1	Manilkara huberi	2003	258	leaf_C_concentration	514.8299957		NA
BR-Sa1	Manilkara huberi	2003	75	leaf_C_concentration	542.9203026		NA
BR-Sa1	Manilkara huberi	2003	258	d13c	-29.664714		NA
BR-Sa1	Manilkara huberi	2003	75	d13c	-29.8505		NA
BR-Sa1	Manilkara huberi	2003	258	LMA	179.543596		NA
BR-Sa1	Manilkara huberi	2003	258	LMA	170.159419		NA
BR-Sa1	Manilkara huberi	2003	258	leaf_N_area	2.63196544		NA
BR-Sa1	Manilkara huberi	2003	75	leaf_N_area	2.29063601		NA
BR-Sa1	Manilkara huberi	2003	258	Nmass	14.6678571		NA
BR-Sa1	Manilkara huberi	2003	75	Nmass	13.4633333		NA
BR-Sa1	Sclerolobium paraense	2003	75	leaf_P_dry	0.668508		NA
BR-Sa1	Manilkara huberi	2003	258	SLA	5.569677907		NA
BR-Sa1	Manilkara huberi	2003	258	SLA	5.876841881		NA
BR-Sa1	Memora tanaeciicarpa	2003	258	C_N	20.2309928		NA
BR-Sa1	Memora tanaeciicarpa	2003	258	leaf_C_concentration	468.0102994		NA
BR-Sa1	Memora tanaeciicarpa	2003	258	d13c	-28.6675		NA
BR-Sa1	Memora tanaeciicarpa	2003	258	LMA	108.771681		NA
BR-Sa1	Memora tanaeciicarpa	2003	258	leaf_N_area	2.46077428		NA
BR-Sa1	Memora tanaeciicarpa	2003	258	Nmass	23.1333333		NA
BR-Sa1	Memora tanaeciicarpa	2003	258	SLA	9.193569418		NA
BR-Sa1	Miconia acinodendron	2003	258	C_N	18.7274824		NA
BR-Sa1	Miconia acinodendron	2003	75	C_N	18.0279595		NA
BR-Sa1	Miconia acinodendron	2003	258	leaf_C_concentration	388.8813745		NA
BR-Sa1	Miconia acinodendron	2003	75	leaf_C_concentration	389.8045461		NA
BR-Sa1	Miconia acinodendron	2003	258	d13c	-35.148889		NA
BR-Sa1	Miconia acinodendron	2003	75	d13c	-34.614944		NA
BR-Sa1	Miconia acinodendron	2003	258	LMA	49.6264774		NA
BR-Sa1	Miconia acinodendron	2003	75	LMA	42.9279422		NA
BR-Sa1	Miconia acinodendron	2003	258	leaf_N_area	1.03290311		NA
BR-Sa1	Miconia acinodendron	2003	258	Nmass	20.7652778		NA
BR-Sa1	Miconia acinodendron	2003	75	Nmass	21.6222222		NA
BR-Sa1	Lecythis	2003	258	leaf_P_dry	0.67875333		NA
BR-Sa1	Miconia acinodendron	2003	258	SLA	20.15053359		NA
BR-Sa1	Miconia acinodendron	2003	75	SLA	23.2948506		NA
BR-Sa1	Micropholis	2003	258	C_N	29.4634653		NA
BR-Sa1	Micropholis	2003	75	C_N	29.7287703		NA
BR-Sa1	Micropholis	2003	258	leaf_C_concentration	491.499708		NA
BR-Sa1	Micropholis	2003	75	leaf_C_concentration	485.6690118		NA
BR-Sa1	Micropholis	2003	258	d13c	-29.6385		NA
BR-Sa1	Micropholis	2003	75	d13c	-29.013917		NA
BR-Sa1	Micropholis	2003	258	LMA	136.796197		NA
BR-Sa1	Micropholis	2003	75	LMA	138.407561		NA
BR-Sa1	Micropholis	2003	75	leaf_N_area	0.95805111		NA
BR-Sa1	Micropholis	2003	258	leaf_N_area	2.28277757		NA
BR-Sa1	Micropholis	2003	75	leaf_N_area	2.25540196		NA
BR-Sa1	Micropholis	2003	258	Nmass	16.6816667		NA
BR-Sa1	Micropholis	2003	75	Nmass	16.3366667		NA
BR-Sa1	Manilkara huberi	2003	258	leaf_P_dry	0.70052467		NA
BR-Sa1	Micropholis	2003	258	SLA	7.31014474		NA
BR-Sa1	Micropholis	2003	75	SLA	7.225038811		NA
BR-Sa1	Prinostemma af. aspera	2003	258	C_N	23.9196081		NA
BR-Sa1	Prinostemma af. aspera	2003	258	leaf_C_concentration	436.6075966		NA
BR-Sa1	Prinostemma af. aspera	2003	258	d13c	-28.857292		NA
BR-Sa1	Prinostemma af. aspera	2003	258	LMA	160.640319		NA
BR-Sa1	Prinostemma af. aspera	2003	258	LMA	95.2551925		NA
BR-Sa1	Prinostemma af. aspera	2003	258	leaf_N_area	2.9105674		NA
BR-Sa1	Prinostemma af. aspera	2003	258	Nmass	18.253125		NA
BR-Sa1	Sclerolobium paraense	2003	258	leaf_P_dry	0.71589267		NA
BR-Sa1	Prinostemma af. aspera	2003	258	SLA	6.22508724		NA
BR-Sa1	Prinostemma af. aspera	2003	258	SLA	10.49811537		NA
BR-Sa1	Protium puncticulatum	2003	258	C_N	31.5553995		NA
BR-Sa1	Protium puncticulatum	2003	75	C_N	32.2462168		NA
BR-Sa1	Protium puncticulatum	2003	258	leaf_C_concentration	462.1112935		NA
BR-Sa1	Protium puncticulatum	2003	75	leaf_C_concentration	457.3588405		NA
BR-Sa1	Protium puncticulatum	2003	258	d13c	-31.637778		NA
BR-Sa1	Protium puncticulatum	2003	75	d13c	-33.6		NA
BR-Sa1	Protium puncticulatum	2003	75	LMA	98.4463655		NA
BR-Sa1	Protium puncticulatum	2003	258	leaf_N_area	1.39790049		NA
BR-Sa1	Protium puncticulatum	2003	75	leaf_N_area	1.39464214		NA
BR-Sa1	Protium puncticulatum	2003	258	Nmass	14.6444444		NA
BR-Sa1	Protium puncticulatum	2003	75	Nmass	14.1833333		NA
BR-Sa1	Anomalocalyx uleanus	2003	75	leaf_P_dry	0.737664	1	NA
BR-Sa1	Micropholis	2003	75	leaf_P_dry	0.737664		NA
BR-Sa1	Protium puncticulatum	2003	75	SLA	10.15781532		NA
BR-Sa1	Rinorea neglecta	2003	258	C_N	12.6155666		NA
BR-Sa1	Rinorea neglecta	2003	75	C_N	12.1030654		NA
BR-Sa1	Rinorea neglecta	2003	258	leaf_C_concentration	459.7147515		NA
BR-Sa1	Rinorea neglecta	2003	75	leaf_C_concentration	461.1267917		NA
BR-Sa1	Rinorea neglecta	2003	258	d13c	-35.309167		NA
BR-Sa1	Rinorea neglecta	2003	75	d13c	-36.20625		NA
BR-Sa1	Rinorea neglecta	2003	258	LMA	46.1805286		NA
BR-Sa1	Rinorea neglecta	2003	75	LMA	42.081884		NA
BR-Sa1	Rinorea neglecta	2003	258	leaf_N_area	1.67547051		NA
BR-Sa1	Rinorea neglecta	2003	75	leaf_N_area	1.55736707		NA
BR-Sa1	Rinorea neglecta	2003	258	Nmass	36.4402778		NA
BR-Sa1	Rinorea neglecta	2003	75	Nmass	38.1		NA
BR-Sa1	Protium puncticulatum	2003	75	leaf_P_dry	0.737664		NA
BR-Sa1	Abuta rufescens	2003	258	leaf_P_dry	0.745348	1	NA
BR-Sa1	Rinorea neglecta	2003	258	SLA	21.65414798		NA
BR-Sa1	Rinorea neglecta	2003	75	SLA	23.76319463		NA
BR-Sa1	Sclerolobium paraense	2003	258	C_N	24.0257262		NA
BR-Sa1	Sclerolobium paraense	2003	75	C_N	21.5016906		NA
BR-Sa1	Sclerolobium paraense	2003	258	C_N	25.7918981		NA
BR-Sa1	Sclerolobium paraense	2003	75	C_N	24.0606345		NA
BR-Sa1	Sclerolobium paraense	2003	258	leaf_C_concentration	501.0031299		NA
BR-Sa1	Sclerolobium paraense	2003	75	leaf_C_concentration	514.9972156		NA
BR-Sa1	Sclerolobium paraense	2003	258	leaf_C_concentration	505.3420935		NA
BR-Sa1	Sclerolobium paraense	2003	75	leaf_C_concentration	504.8391672		NA
BR-Sa1	Sclerolobium paraense	2003	258	d13c	-31.05213		NA
BR-Sa1	Sclerolobium paraense	2003	75	d13c	-31.09053		NA
BR-Sa1	Sclerolobium paraense	2003	258	d13c	-35.225139		NA
BR-Sa1	Sclerolobium paraense	2003	75	d13c	-34.365937		NA
BR-Sa1	Sclerolobium paraense	2003	258	LMA	107.12394		NA
BR-Sa1	Sclerolobium paraense	2003	75	LMA	117.462027		NA
BR-Sa1	Sclerolobium paraense	2003	258	LMA	79.2359271		NA
BR-Sa1	Sclerolobium paraense	2003	75	LMA	74.5394561		NA
BR-Sa1	Sclerolobium paraense	2003	258	leaf_N_area	2.2303409		NA
BR-Sa1	Sclerolobium paraense	2003	75	leaf_N_area	2.82766536		NA
BR-Sa1	Sclerolobium paraense	2003	258	leaf_N_area	1.55074173		NA
BR-Sa1	Sclerolobium paraense	2003	75	leaf_N_area	1.56541166		NA
BR-Sa1	Sclerolobium paraense	2003	258	Nmass	20.8527778		NA
BR-Sa1	Sclerolobium paraense	2003	75	Nmass	23.9514755		NA
BR-Sa1	Sclerolobium paraense	2003	258	Nmass	19.5930556		NA
BR-Sa1	Sclerolobium paraense	2003	75	Nmass	20.9819557		NA
BR-Sa1	Duguetia cadaverica	2003	75	leaf_P_dry	0.772242		NA
BR-Sa1	Tachigali myrmecophila	2003	258	leaf_P_dry	0.791452		NA
BR-Sa1	Sclerolobium paraense	2003	258	SLA	9.334981518		NA
BR-Sa1	Sclerolobium paraense	2003	75	SLA	8.513389608		NA
BR-Sa1	Sclerolobium paraense	2003	258	SLA	12.62053763		NA
BR-Sa1	Sclerolobium paraense	2003	75	SLA	13.41571367		NA
BR-Sa1	Tachigali myrmecophila	2003	258	C_N	14.6199215		NA
BR-Sa1	Tachigali myrmecophila	2003	258	C_N	13.7855993		NA
BR-Sa1	Tachigali myrmecophila	2003	258	leaf_C_concentration	476.2439429		NA
BR-Sa1	Tachigali myrmecophila	2003	258	leaf_C_concentration	493.8690949		NA
BR-Sa1	Tachigali myrmecophila	2003	258	d13c	-30.889375		NA
BR-Sa1	Tachigali myrmecophila	2003	258	d13c	-29.442917		NA
BR-Sa1	Tachigali myrmecophila	2003	258	LMA	128.335763		NA
BR-Sa1	Tachigali myrmecophila	2003	258	LMA	110.125695		NA
BR-Sa1	Tachigali myrmecophila	2003	258	leaf_N_area	3.98159301		NA
BR-Sa1	Tachigali myrmecophila	2003	258	leaf_N_area	4.00886878		NA
BR-Sa1	Tachigali myrmecophila	2003	258	Nmass	32.575		NA
BR-Sa1	Tachigali myrmecophila	2003	258	Nmass	35.825		NA
BR-Sa1	Tachigali myrmecophila	2003	258	SLA	7.792060269		NA
BR-Sa1	Tachigali myrmecophila	2003	258	SLA	9.080532931		NA
BR-Sa1	Tetrapterys sp.	2003	258	C_N	21.5649387		NA
BR-Sa1	Tetrapterys sp.	2003	75	C_N	19.1946902		NA
BR-Sa1	Tetrapterys sp.	2003	258	leaf_C_concentration	468.1029368		NA
BR-Sa1	Tetrapterys sp.	2003	75	leaf_C_concentration	457.8633413		NA
BR-Sa1	Tetrapterys sp.	2003	258	d13c	-26.89525		NA
BR-Sa1	Tetrapterys sp.	2003	75	d13c	-27.154687		NA
BR-Sa1	Tetrapterys sp.	2003	258	LMA	107.370377		NA
BR-Sa1	Tetrapterys sp.	2003	75	LMA	108.929226		NA
BR-Sa1	Tetrapterys sp.	2003	258	leaf_N_area	2.29478314		NA
BR-Sa1	Tetrapterys sp.	2003	75	leaf_N_area	2.65518486		NA
BR-Sa1	Tetrapterys sp.	2003	258	Nmass	21.7066667		NA
BR-Sa1	Tetrapterys sp.	2003	75	Nmass	23.8536458		NA
BR-Sa1	Cordia bicolor	2003	258	leaf_P_dry	0.827951		NA
BR-Sa1	Tetrapterys sp.	2003	258	SLA	9.313555824		NA
BR-Sa1	Tetrapterys sp.	2003	75	SLA	9.180272703		NA
BR-Sa1	Lecythis	2003	75	leaf_P_dry	0.829872		NA
BR-Sa1	Miconia acinodendron	2003	75	leaf_P_dry	0.851003		NA
BR-Sa1	Arrabidea prancei	2003	258	leaf_P_dry	0.92208		NA
BR-Sa1	Memora tanaeciicarpa	2003	258	leaf_P_dry	0.952816		NA
BR-Sa1	Rinorea neglecta	2003	258	leaf_P_dry	1.00556962		NA
BR-Sa1	Rinorea neglecta	2003	75	leaf_P_dry	1.01813		NA
BR-Sa1	Tachigali myrmecophila	2003	258	leaf_P_dry	1.03734		NA
BR-Sa1	Combretum	2003	258	leaf_P_dry	1.09497		NA
BR-Sa1	Copaifera duckei	2003	75	leaf_P_dry	1.17821333		NA
BR-Sa1	Sclerolobium paraense	2003	258	leaf_P_dry	1.19102		NA
BR-Sa1	Tetrapterys sp.	2003	75	leaf_P_dry	1.22944		NA
BR-Sa1	Tetrapterys sp.	2003	258	leaf_P_dry	1.2822675		NA
BR-Sa1	Copaifera duckei	2003	258	leaf_P_dry	1.44715333		NA
CA-Qfo	Picea mariana	2004	260	leaf_C_concentration	522.75	6	4.983472685
CA-Qfo	Picea mariana	2004	260	leaf_C_concentration	528.75	6	5.354157263
CA-Qfo	Picea mariana	2004	260	leaf_C_concentration	523.5	6	5.068037095
CA-Qfo	Picea mariana	2004	260	leaf_C_concentration	525.32	6	4.693825732
CA-Qfo	Picea mariana	2004	260	leaf_C_concentration	531.7833333	6	3.205880014
CA-Qfo	Picea mariana	2004	260	leaf_C_concentration	528.2	5	4.520508821
CA-Qfo	Picea mariana	2004	260	leaf_C_concentration	531.3	6	5.256234394
CA-Qfo	Picea mariana	2004	260	leaf_C_concentration	526.24	5	5.397962579
CA-Qfo	Picea mariana	2004	260	LMA	252.1415031	6	40.21228178
CA-Qfo	Picea mariana	2004	260	LMA	259.4226034	6	35.72555307
CA-Qfo	Picea mariana	2004	260	LMA	276.19357	5	22.76597066
CA-Qfo	Picea mariana	2004	260	LMA	308.6998691	5	37.73962501
CA-Qfo	Picea mariana	2004	260	LMA	310.1595906	6	42.00168903
CA-Qfo	Picea mariana	2004	260	LMA	312.7054431	5	31.43706686
CA-Qfo	Picea mariana	2004	260	LMA	302.3313552	6	47.44500313
CA-Qfo	Picea mariana	2004	260	LMA	320.0108639	5	57.53131895
CA-Qfo	Picea mariana	2004	260	leaf_N_area	1.895886889	6	0.61396548
CA-Qfo	Picea mariana	2004	260	leaf_N_area	1.904041033	6	0.310821152
CA-Qfo	Picea mariana	2004	260	leaf_N_area	2.296	5	0.46602575
CA-Qfo	Picea mariana	2004	260	leaf_N_area	2.253339237	5	0.38662188
CA-Qfo	Picea mariana	2004	260	leaf_N_area	2.156211623	6	0.275628569
CA-Qfo	Picea mariana	2004	260	leaf_N_area	2.014708797	5	0.371307945
CA-Qfo	Picea mariana	2004	260	leaf_N_area	2.329155305	6	0.325680542
CA-Qfo	Picea mariana	2004	260	leaf_N_area	2.114955838	5	0.472205643
CA-Qfo	Picea mariana	2004	260	Nmass	7.383333333	6	1.178841239
CA-Qfo	Picea mariana	2004	260	Nmass	7.35	6	0.712039325
CA-Qfo	Picea mariana	2004	260	Nmass	7.2	6	6.32455532
CA-Qfo	Picea mariana	2004	260	Nmass	7.32	6	1.025670512
CA-Qfo	Picea mariana	2004	260	Nmass	6.966666667	6	0.476095229
CA-Qfo	Picea mariana	2004	260	Nmass	6.44	6	0.887693641
CA-Qfo	Picea mariana	2004	260	Nmass	7.75	6	0.81670068
CA-Qfo	Picea mariana	2004	260	Nmass	6.6	6	0.827647268
CA-Qfo	Picea mariana	2004	260	SLA	4.047761996	6	0.621050502
CA-Qfo	Picea mariana	2004	260	SLA	3.918073486	6	0.558166643
CA-Qfo	Picea mariana	2004	260	SLA	3.27701948	5	0.386599404
CA-Qfo	Picea mariana	2004	260	SLA	3.225188461	5	0.7032468
CA-Qfo	Picea mariana	2004	260	SLA	3.276725081	6	0.469441099
CA-Qfo	Picea mariana	2004	260	SLA	3.224808603	5	0.335422209
CA-Qfo	Picea mariana	2004	260	SLA	3.380370597	6	0.560971217
CA-Qfo	Picea mariana	2004	260	SLA	3.225188461	5	0.7032468
CA-Qfo	Pinus banksiana	2004	260	leaf_C_concentration	510.2	6	9.068627239
CA-Qfo	Pinus banksiana	2004	260	leaf_C_concentration	525.6333333	6	6.40020833
CA-Qfo	Pinus banksiana	2004	260	leaf_C_concentration	515.6	6	5.754997828
CA-Qfo	Pinus banksiana	2004	260	leaf_C_concentration	523.5	6	9.902524931
CA-Qfo	Pinus banksiana	2004	260	leaf_C_concentration	532	6	7.331575547
CA-Qfo	Pinus banksiana	2004	260	leaf_C_concentration	530.2166667	6	9.828614687
CA-Qfo	Pinus banksiana	2004	260	LMA	252.2162684	6	18.24265067
CA-Qfo	Pinus banksiana	2004	260	LMA	261.0103207	6	21.08704646
CA-Qfo	Pinus banksiana	2004	260	LMA	279.3198859	6	33.2911378
CA-Qfo	Pinus banksiana	2004	260	LMA	289.4805402	5	26.13075603
CA-Qfo	Pinus banksiana	2004	260	LMA	302.6139106	6	28.58303717
CA-Qfo	Pinus banksiana	2004	260	LMA	308.2891887	6	33.6248132
CA-Qfo	Pinus banksiana	2004	260	leaf_N_area	2.624926858	6	0.303173815
CA-Qfo	Pinus banksiana	2004	260	leaf_N_area	2.50709861	6	0.276619866
CA-Qfo	Pinus banksiana	2004	260	leaf_N_area	2.798011428	6	0.478049112
CA-Qfo	Pinus banksiana	2004	260	leaf_N_area	2.703643747	5	0.752065864
CA-Qfo	Pinus banksiana	2004	260	leaf_N_area	2.879595456	6	0.616819318
CA-Qfo	Pinus banksiana	2004	260	leaf_N_area	2.949305019	6	0.588919316
CA-Qfo	Pinus banksiana	2004	260	Nmass	10.38333333	6	0.526940857
CA-Qfo	Pinus banksiana	2004	260	Nmass	9.65	6	1.270826503
CA-Qfo	Pinus banksiana	2004	260	Nmass	9.983333333	6	1.026482667
CA-Qfo	Pinus banksiana	2004	260	Nmass	9.4	6	2.636285265
CA-Qfo	Pinus banksiana	2004	260	Nmass	9.45	6	1.557883179
CA-Qfo	Pinus banksiana	2004	260	Nmass	9.583333333	6	1.828022611
CA-Qfo	Pinus banksiana	2004	260	SLA	3.9822333	6	0.288940454
CA-Qfo	Pinus banksiana	2004	260	SLA	3.854390359	6	0.344130437
CA-Qfo	Pinus banksiana	2004	260	SLA	3.621026813	6	0.415173887
CA-Qfo	Pinus banksiana	2004	260	SLA	3.478942575	5	0.339643357
CA-Qfo	Pinus banksiana	2004	260	SLA	3.329662279	6	0.321230779
CA-Qfo	Pinus banksiana	2004	260	SLA	3.278862028	6	0.387279177
CA-Qfo	Picea mariana	2004	260	leaf_P_dry	0.993957832	5	0.121484151
CA-Qfo	Pinus banksiana	2004	260	leaf_P_dry	1.53	6	0.118490506
CA-Qfo	Pinus banksiana	2004	260	leaf_P_dry	1.558333333	6	0.168927993
CA-Qfo	Pinus banksiana	2004	260	leaf_P_dry	1.616666667	6	0.130945281
CA-Qfo	Picea mariana	2004	260	leaf_P_dry	1.644	5	0.498477683
CA-Qfo	Pinus banksiana	2004	260	leaf_P_dry	1.712	5	0.350884596
CA-Qfo	Picea mariana	2004	260	leaf_P_dry	1.781666667	6	0.423859253
CA-Qfo	Picea mariana	2004	260	leaf_P_dry	1.798	5	0.57642866
CA-Qfo	Picea mariana	2004	260	leaf_P_dry	1.902	5	0.541174648
CA-Qfo	Pinus banksiana	2004	260	leaf_P_dry	1.973333333	6	0.179740554
CA-Qfo	Pinus banksiana	2004	260	leaf_P_dry	2	6	0.514470602
CA-Qfo	Picea mariana	2004	260	leaf_P_dry	2.108333333	6	0.571678814
CA-Qfo	Picea mariana	2004	260	leaf_P_dry	2.17	6	0.500879227
CA-Qfo	Picea mariana	2004	260	leaf_P_area	0.51868476	5	0.194862803
CA-Qfo	Picea mariana	2004	260	leaf_P_area	0.553252798	6	0.150265801
CA-Qfo	Picea mariana	2004	260	leaf_P_dry	2.635	6	0.389499679
CA-Qfo	Picea mariana	2004	260	leaf_P_area	0.559374178	6	0.131782677
CA-Qfo	Picea mariana	2004	260	leaf_P_area	0.575944708	5	0.119933234
CA-Qfo	Picea mariana	2004	260	leaf_P_area	0.587088888	5	0.264637444
CA-Qfo	Picea mariana	2004	260	leaf_P_area	0.635053045	6	0.180814934
CA-Qfo	Picea mariana	2004	260	leaf_P_area	0.638494815	5	0.168143549
CA-Qfo	Picea mariana	2004	260	leaf_P_area	0.673244793	6	0.185573876
CZ-BK1	Picea abies	2012	220	leaf_P_dry	0.806736327		NA
CZ-BK1	Picea abies	2012	220	C_N	41.37247837	4	4.274971257
CZ-BK1	Picea abies	2012	220	C_N	40.64110538	4	6.289725733
CZ-BK1	Picea abies	2012	220	C_N	44.8646433	4	6.508777262
CZ-BK1	Picea abies	2012	220	C_N	45.60158814	4	4.343972526
CZ-BK1	Picea abies	2012	220	C_N	46.03571299	4	3.948523393
CZ-BK1	Picea abies	2012	220	C_N	47.80297842	4	5.566158607
CZ-BK1	Picea abies	2012	220	leaf_C_concentration	507.5560199	4	9.370307452
CZ-BK1	Picea abies	2012	220	leaf_C_concentration	502.0850043	4	12.20734753
CZ-BK1	Picea abies	2012	220	leaf_C_concentration	499.6901492	4	5.224272078
CZ-BK1	Picea abies	2012	220	leaf_C_concentration	498.5571476	4	8.25969362
CZ-BK1	Picea abies	2012	220	leaf_C_concentration	505.7365829	4	5.219117027
CZ-BK1	Picea abies	2012	220	leaf_C_concentration	496.8913138	4	6.606992448
CZ-BK1	Picea abies	2012	220	d13c	-27.23515143	4	0.40153639
CZ-BK1	Picea abies	2012	220	d13c	-28.27200714	4	0.434902767
CZ-BK1	Picea abies	2012	220	d13c	-27.87521352	4	0.228162562
CZ-BK1	Picea abies	2012	220	d13c	-28.49934543	4	1.103449128
CZ-BK1	Picea abies	2012	220	d13c	-29.94335272	4	0.685577985
CZ-BK1	Picea abies	2012	220	d13c	-29.17596254	4	0.464839499
CZ-BK1	Picea abies	2012	220	LMA	272.0850265	6	120.1018954
CZ-BK1	Picea abies	2012	220	LMA	304.2066607	6	130.784387
CZ-BK1	Picea abies	2012	220	LMA	160.8044535	6	66.51289353
CZ-BK1	Picea abies	2012	220	LMA	173.2986934	6	74.07605394
CZ-BK1	Picea abies	2012	220	LMA	337.6909598	6	141.7467338
CZ-BK1	Picea abies	2012	220	LMA	228.7343903	6	97.68917415
CZ-BK1	Picea abies	2012	220	leaf_N_area	3.536910908	4	0.477163079
CZ-BK1	Picea abies	2012	220	leaf_N_area	4.068377906	4	0.554952524
CZ-BK1	Picea abies	2012	220	leaf_N_area	1.843507898	4	0.273095337
CZ-BK1	Picea abies	2012	220	leaf_N_area	1.970653755	4	0.211989479
CZ-BK1	Picea abies	2012	220	leaf_N_area	3.896405375	4	0.440226911
CZ-BK1	Picea abies	2012	220	leaf_N_area	2.426662047	4	0.226194268
CZ-BK1	Picea abies	2012	220	Nmass	12.35416856	4	1.130253642
CZ-BK1	Picea abies	2012	220	Nmass	12.55303839	4	1.718575602
CZ-BK1	Picea abies	2012	220	Nmass	11.31881594	4	1.666530305
CZ-BK1	Picea abies	2012	220	Nmass	11.02353175	4	1.271187554
CZ-BK1	Picea abies	2012	220	Nmass	11.04415946	4	0.910047949
CZ-BK1	Picea abies	2012	220	Nmass	10.50392	4	1.25304727
CZ-BK1	Picea abies	2012	220	SLA	3.536340691	4	0.542311261
CZ-BK1	Picea abies	2012	220	SLA	3.085807796	4	0.100356942
CZ-BK1	Picea abies	2012	220	SLA	2.84487979	4	0.161149086
CZ-BK1	Picea abies	2012	220	SLA	6.151509542	4	0.456781225
CZ-BK1	Picea abies	2012	220	SLA	5.622320805	4	0.658339486
CZ-BK1	Picea abies	2012	220	SLA	4.35141914	4	0.576261622
CZ-BK1	Picea abies	2012	220	leaf_N_P	7.979307826	4	4.008193117
CZ-BK1	Picea abies	2012	220	leaf_N_P	8.938037636	4	3.62535942
CZ-BK1	Picea abies	2012	220	leaf_P_dry	1.168988436		NA
CZ-BK1	Picea abies	2012	220	leaf_P_dry	1.179793077		NA
CZ-BK1	Picea abies	2012	220	leaf_N_P	9.739275505	4	1.729411971
CZ-BK1	Picea abies	2012	220	leaf_N_P	9.87681263	4	3.439689279
CZ-BK1	Picea abies	2012	220	leaf_P_dry	1.292239893		NA
CZ-BK1	Picea abies	2012	220	leaf_N_P	10.70829451	4	1.234939644
CZ-BK1	Picea abies	2012	220	leaf_P_dry	1.41186979		NA
CZ-BK1	Picea abies	2012	220	leaf_P_dry	1.706120595		NA
CZ-BK1	Picea abies	2012	220	leaf_P_area	0.248311973	4	0.099410444
CZ-BK1	Picea abies	2012	220	leaf_P_area	0.264235149	4	0.073136792
CZ-BK1	Picea abies	2012	220	leaf_P_area	0.271539153	4	0.108038565
CZ-BK1	Picea abies	2012	220	leaf_N_P	14.82131705	4	4.823983852
CZ-BK1	Picea abies	2012	220	leaf_P_area	0.286297578	4	0.096417407
CZ-BK1	Picea abies	2012	220	leaf_P_area	0.377704011	4	0.115888429
CZ-BK1	Picea abies	2012	220	leaf_P_area	0.383013872	4	0.064817048
DE-Hai	Fagus sylvatica	2012	200	leaf_P_area	0.037864981	4	0.005153189
DE-Hai	Fagus sylvatica	2012	200	leaf_P_area	0.084182892	4	0.009987024
DE-Hai	Acer pseudoplatanus	2012	200	leaf_P_area	0.086215845	3	0.010507538
DE-Hai	Fagus sylvatica	2012	200	leaf_P_dry	1.025637284	4	0.165748208
DE-Hai	Acer pseudoplatanus	2012	200	C_N	18.88457673	3	0.377185615
DE-Hai	Acer pseudoplatanus	2012	200	C_N	14.6161122	3	2.519437407
DE-Hai	Acer pseudoplatanus	2012	200	leaf_C_concentration	464.7467108	3	0.381812647
DE-Hai	Acer pseudoplatanus	2012	200	leaf_C_concentration	455.053436	3	14.29386766
DE-Hai	Acer pseudoplatanus	2012	200	d13c	-26.77079886	3	0.501055966
DE-Hai	Acer pseudoplatanus	2012	200	d13c	-30.22628909	3	1.734746842
DE-Hai	Acer pseudoplatanus	2012	200	LMA	84.04393997	3	15.74982683
DE-Hai	Acer pseudoplatanus	2012	200	LMA	32.45470171	3	6.396047464
DE-Hai	Acer pseudoplatanus	2012	200	leaf_N_area	2.064683346	3	0.357699905
DE-Hai	Acer pseudoplatanus	2012	200	leaf_N_area	1.008230122	3	0.068314029
DE-Hai	Acer pseudoplatanus	2012	200	Nmass	24.61659405	3	0.506172388
DE-Hai	Acer pseudoplatanus	2012	200	Nmass	31.70586965	3	4.979227382
DE-Hai	Acer pseudoplatanus	2012	200	SLA	12.2168955	3	2.550017395
DE-Hai	Acer pseudoplatanus	2012	200	SLA	31.7275867	3	6.975987329
DE-Hai	Fagus sylvatica	2012	200	C_N	24.64189542	4	1.953319546
DE-Hai	Fagus sylvatica	2012	200	C_N	20.54083572	4	1.656818345
DE-Hai	Fagus sylvatica	2012	200	leaf_C_concentration	487.6801616	3	6.283016705
DE-Hai	Fagus sylvatica	2012	200	leaf_C_concentration	477.9895697	3	3.458200844
DE-Hai	Fagus sylvatica	2012	200	d13c	-29.8686804	4	1.047165932
DE-Hai	Fagus sylvatica	2012	200	d13c	-33.31648604	4	0.879891006
DE-Hai	Fagus sylvatica	2012	200	LMA	83.67241322	4	16.57176524
DE-Hai	Fagus sylvatica	2012	200	LMA	26.75151309	4	1.047363347
DE-Hai	Fagus sylvatica	2012	200	leaf_N_area	1.645544097	4	0.203009759
DE-Hai	Fagus sylvatica	2012	200	leaf_N_area	0.624579539	4	0.040113284
DE-Hai	Fagus sylvatica	2012	200	Nmass	19.88262294	4	1.575108958
DE-Hai	Fagus sylvatica	2012	200	Nmass	23.38182071	4	1.853911235
DE-Hai	Fraxinus excelsior	2012	200	leaf_P_area	0.092840152	3	0.036690721
DE-Hai	Fagus sylvatica	2012	200	SLA	12.29412489	4.00E+00	2.323902152
DE-Hai	Fagus sylvatica	2012	200	SLA	37.42468339	4	1.485888301
DE-Hai	Fraxinus excelsior	2012	200	C_N	21.05661585	3	2.751208795
DE-Hai	Fraxinus excelsior	2012	200	C_N	16.18065506	3	1.674749761
DE-Hai	Fraxinus excelsior	2012	200	leaf_C_concentration	466.7636302	3	4.846130093
DE-Hai	Fraxinus excelsior	2012	200	leaf_C_concentration	457.5170553	3	12.46471668
DE-Hai	Fraxinus excelsior	2012	200	d13c	-26.14727965	3	0.506790262
DE-Hai	Fraxinus excelsior	2012	200	d13c	-28.07279716	3	1.231291894
DE-Hai	Fraxinus excelsior	2012	200	LMA	120.7352139	3	13.137552
DE-Hai	Fraxinus excelsior	2012	200	LMA	63.52552704	3	41.84403116
DE-Hai	Fraxinus excelsior	2012	200	leaf_N_area	2.682324407	3	0.123887582
DE-Hai	Fraxinus excelsior	2012	200	leaf_N_area	1.748655142	3	1.012616367
DE-Hai	Fraxinus excelsior	2012	200	Nmass	22.40804234	3	2.770384894
DE-Hai	Fraxinus excelsior	2012	200	Nmass	28.41854469	3	2.076633912
DE-Hai	Fraxinus excelsior	2012	200	SLA	8.347254524	3	0.893044905
DE-Hai	Fraxinus excelsior	2012	200	SLA	19.93495185	3	9.570740141
DE-Hai	Fraxinus excelsior	2012	200	leaf_P_dry	1.157334166	3	0.166459849
DE-Hai	Acer pseudoplatanus	2012	200	leaf_P_area	0.119962414	3	0.013455915
DE-Hai	Fraxinus excelsior	2012	200	leaf_P_area	0.14	3	0.02631608
DE-Hai	Fagus sylvatica	2012	200	leaf_P_dry	1.416966271	4	0.197379562
DE-Hai	Acer pseudoplatanus	2012	200	leaf_P_dry	1.44289333	3	0.125787151
DE-Hai	Acer pseudoplatanus	2012	200	leaf_N_P	11.82987791	3	1.789790777
DE-Hai	Fraxinus excelsior	2012	200	leaf_P_dry	1.618077672	3	0.362296081
DE-Hai	Fagus sylvatica	2012	200	leaf_N_P	16.62388799	4	1.375026948
DE-Hai	Acer pseudoplatanus	2012	200	leaf_N_P	17.12704004	3	1.15084936
DE-Hai	Fraxinus excelsior	2012	200	leaf_N_P	18.02492368	3	3.104120192
DE-Hai	Fraxinus excelsior	2012	200	leaf_N_P	19.6141426	3	3.760937003
DE-Hai	Fagus sylvatica	2012	200	leaf_N_P	19.65988234	4	2.661040042
DE-Hai	Acer pseudoplatanus	2012	200	leaf_P_dry	2.767741504	3	0.889356924
ES-ES2	Oryza sativa	2012	200	C_N	13.10593362	20	1.87479454
ES-ES2	Oryza sativa	2012	200	leaf_C_concentration	415.3667773	20	4.850238075
ES-ES2	Oryza sativa	2012	200	d13c	-27.81347155	20	0.451654445
ES-ES2	Oryza sativa	2012	200	LMA	179.3579825	20	63.71504353
ES-ES2	Oryza sativa	2012	200	leaf_N_area	5.820197347	20	2.30239071
ES-ES2	Oryza sativa	2012	200	Nmass	32.34508035	20	4.87434072
ES-ES2	Oryza sativa	2012	200	SLA	6.379125916	20	2.68635207
ES-ES2	Oryza sativa	2012	200	leaf_N_P	13.08109856	20	1.658531606
ES-ES2	Oryza sativa	2012	200	leaf_P_area	0.521962785	20	0.17262639
ES-ES2	Oryza sativa	2012	200	leaf_P_dry	2.977446201	20	0.437798572
FI-Hyy	Picea abies	2012	302	leaf_N_P	8.349045076	3	0.905318436
FI-Hyy	Picea abies	2012	302	C_N	42.92493371	3	16.51983839
FI-Hyy	Picea abies	2012	302	C_N	50.65461105	3	1.234744648
FI-Hyy	Picea abies	2012	302	d13c	-29.4497867	3	0.561157853
FI-Hyy	Picea abies	2012	302	d13c	-28.27442267	3	0.452141765
FI-Hyy	Picea abies	2012	302	LMA	145.8688716	3	44.08688276
FI-Hyy	Picea abies	2012	302	LMA	241.7197356	3	23.36702716
FI-Hyy	Picea abies	2012	302	leaf_N_area	1.75031333	3	0.214222301
FI-Hyy	Picea abies	2012	302	leaf_N_area	2.389859964	3	0.207572768
FI-Hyy	Picea abies	2012	302	Nmass	13.34133722	3	6.661114159
FI-Hyy	Picea abies	2012	302	Nmass	9.894404576	3	0.190480613
FI-Hyy	Pinus sylvestris	2012	302	C_N	40.86391345	7	3.872324263
FI-Hyy	Pinus sylvestris	2012	302	C_N	39.98853241	7	3.245344887
FI-Hyy	Pinus sylvestris	2012	302	d13c	-29.83818187	7	0.361092157
FI-Hyy	Pinus sylvestris	2012	302	d13c	-28.49298547	7	0.655481306
FI-Hyy	Pinus sylvestris	2012	302	LMA	174.1229383	9	31.10547965
FI-Hyy	Pinus sylvestris	2012	302	LMA	233.8305077	9	22.4614768
FI-Hyy	Pinus sylvestris	2012	302	leaf_N_area	2.092912209	7	0.23870045
FI-Hyy	Pinus sylvestris	2012	302	leaf_N_area	3.156287364	6	0.317741967
FI-Hyy	Pinus sylvestris	2012	302	Nmass	12.60366039	7	1.053132426
FI-Hyy	Pinus sylvestris	2012	302	Nmass	12.93537358	6	0.891739243
FI-Hyy	Picea abies	2012	302	leaf_P_dry	1.164880077	3	0.084583517
FI-Hyy	Pinus sylvestris	2012	302	leaf_N_P	9.018416965	7	2.873457119
FI-Hyy	Picea abies	2012	302	leaf_P_dry	1.19270339	3	0.105645252
FI-Hyy	Pinus sylvestris	2012	302	leaf_N_P	10.36479848	7	2.693190304
FI-Hyy	Pinus sylvestris	2012	302	leaf_P_dry	1.296396379	7	0.385069849
FI-Hyy	Picea abies	2012	302	leaf_P_area	0.172283519	3	0.061215979
FI-Hyy	Picea abies	2012	302	leaf_N_P	11.76898519	3	6.800815449
FI-Hyy	Pinus sylvestris	2012	302	leaf_P_dry	1.505414926	7	0.505567601
FI-Hyy	Pinus sylvestris	2012	302	leaf_P_area	0.218394724	7	0.077705666
FI-Hyy	Picea abies	2012	302	leaf_P_area	0.289031286	3	0.043996855
FI-Hyy	Pinus sylvestris	2012	302	leaf_P_area	0.363863773	7	0.133521646
FR-Hes	Fagus sylvatica	2011	228	leaf_P_area	0.049431541	10	0.005291238
FR-Hes	Fagus sylvatica	2011	228	leaf_P_area	0.065380395	10	0.00699843
FR-Hes	Fagus sylvatica	2003	167	C_N	19.96234405	10	1.461300895
FR-Hes	Fagus sylvatica	2003	167	C_N	19.39384323	10	1.097209033
FR-Hes	Fagus sylvatica	2003	167	C_N	18.55017664	10	0.821905863
FR-Hes	Fagus sylvatica	2003	228	C_N	22.68104104	10	1.600873193
FR-Hes	Fagus sylvatica	2003	228	C_N	21.19025103	10	0.864256297
FR-Hes	Fagus sylvatica	2003	228	C_N	21.30296579	10	1.370328963
FR-Hes	Fagus sylvatica	2003	167	leaf_C_concentration	482.81475	10	4.599449831
FR-Hes	Fagus sylvatica	2003	167	leaf_C_concentration	480.00975	10	4.795202055
FR-Hes	Fagus sylvatica	2003	167	leaf_C_concentration	477.77	10	4.696741211
FR-Hes	Fagus sylvatica	2003	228	leaf_C_concentration	493.4955833	10	7.849371109
FR-Hes	Fagus sylvatica	2003	228	leaf_C_concentration	484.7655833	10	11.98207616
FR-Hes	Fagus sylvatica	2003	228	leaf_C_concentration	479.8913333	10	6.638827982
FR-Hes	Fagus sylvatica	2003	167	d13c	-28.34	12	0.52
FR-Hes	Fagus sylvatica	2003	167	d13c	-29.7	12	0.72
FR-Hes	Fagus sylvatica	2003	167	d13c	-31.04	16	0.92
FR-Hes	Fagus sylvatica	2003	167	LMA	84.04962204	10	7.95693723
FR-Hes	Fagus sylvatica	2003	167	LMA	50.29261156	10	5.596206916
FR-Hes	Fagus sylvatica	2003	167	LMA	38.02426238	10	8.393933059
FR-Hes	Fagus sylvatica	2003	228	LMA	65.3041941	10	7.615241967
FR-Hes	Fagus sylvatica	2003	228	LMA	41.30090222	10	4.627142591
FR-Hes	Fagus sylvatica	2003	228	LMA	32.69019751	10	4.93389298
FR-Hes	Fagus sylvatica	2003	167	leaf_N_area	2.039569617	10	0.218319055
FR-Hes	Fagus sylvatica	2003	167	leaf_N_area	1.253578396	10	0.19433956
FR-Hes	Fagus sylvatica	2003	167	leaf_N_area	0.973476362	10	0.241520789
FR-Hes	Fagus sylvatica	2003	228	leaf_N_area	1.42171132	10	0.138736341
FR-Hes	Fagus sylvatica	2003	228	leaf_N_area	0.947907827	10	0.129935131
FR-Hes	Fagus sylvatica	2003	228	leaf_N_area	1.023964175	10	0.115868441
FR-Hes	Fagus sylvatica	2003	167	Nmass	24.29625	10	1.64600912
FR-Hes	Fagus sylvatica	2003	167	Nmass	24.82666667	10	1.487996416
FR-Hes	Fagus sylvatica	2003	167	Nmass	25.87166667	10	1.148871729
FR-Hes	Fagus sylvatica	2003	228	Nmass	21.84716667	10	1.420193958
FR-Hes	Fagus sylvatica	2003	228	Nmass	22.90466667	10	0.929112708
FR-Hes	Fagus sylvatica	2003	228	Nmass	22.61483333	10	1.519123302
FR-Hes	Fagus sylvatica	2003	167	SLA	12.00034278	10	1.18966306
FR-Hes	Fagus sylvatica	2003	167	SLA	20.11802704	10	2.305044318
FR-Hes	Fagus sylvatica	2003	167	SLA	27.20246445	10	4.580570836
FR-Hes	Fagus sylvatica	2003	228	SLA	15.50075025	10	1.766878752
FR-Hes	Fagus sylvatica	2003	228	SLA	24.50607139	10	2.878502282
FR-Hes	Fagus sylvatica	2003	228	SLA	31.18253174	10	4.310205203
FR-Hes	Fagus sylvatica	2011	228	leaf_P_area	0.109264509	10	0.011695862
FR-Hes	Fagus sylvatica	2011	228	leaf_P_dry	1.212121212	10	0.192198171
FR-Hes	Fagus sylvatica	2011	228	leaf_P_dry	1.28302583	10	0.173356938
FR-Hes	Fagus sylvatica	2011	228	leaf_P_dry	1.373162194	10	0.186932973
FR-Hes	Fagus sylvatica	2011	228	leaf_N_P	18.84094012	10	2.689269227
FR-Hes	Fagus sylvatica	2011	228	leaf_N_P	19.35009107	10	2.545166534
FR-Hes	Fagus sylvatica	2011	228	leaf_N_P	20.04440625	10	2.377333595
FR-Lq1	Lolium perenne	2011	167	leaf_P_area	0.081088078		NA
FR-Lq1	Poa trivialis	2011	167	leaf_P_area	0.085208185		NA
FR-Lq1	Agrostis capillaris	2011	167	leaf_P_area	0.090363513		NA
FR-Lq1	Festuca rubra	2011	167	leaf_N_P	8.528292391		NA
FR-Lq1	Agrostis capillaris	2011	167	C_N	10.95420948	1	NA
FR-Lq1	Agrostis capillaris	2011	167	Nmass	40.21350125	1	NA
FR-Lq1	Agrostis capillaris	2011	167	leaf_C_concentration	440.5071165		NA
FR-Lq1	Agrostis capillaris	2011	167	SLA	37.75862069	#REF!	NA
FR-Lq1	Agrostis capillaris	2011	167	d13c	-30.23344634		NA
FR-Lq1	Agrostis capillaris	2011	167	LMA	26.48401826	1	NA
FR-Lq1	Agrostis capillaris	2011	167	leaf_N_area	1.065015102	1	NA
FR-Lq1	Dactylis glomerata	2011	167	C_N	10.47599117	1	NA
FR-Lq1	Dactylis glomerata	2011	167	leaf_C_concentration	441.036987		NA
FR-Lq1	Dactylis glomerata	2011	167	d13c	-28.46341683		NA
FR-Lq1	Dactylis glomerata	2011	167	LMA	44.13284133	1	NA
FR-Lq1	Dactylis glomerata	2011	167	leaf_N_area	1.857983178	1	NA
FR-Lq1	Dactylis glomerata	2011	167	Nmass	42.09978605	1	NA
FR-Lq1	Dactylis glomerata	2011	167	SLA	22.65886288		NA
FR-Lq1	Festuca rubra	2011	167	C_N	17.63819645		NA
FR-Lq1	Festuca rubra	2011	167	leaf_C_concentration	433.8001493		NA
FR-Lq1	Festuca rubra	2011	167	d13c	-29.20137716		NA
FR-Lq1	Festuca rubra	2011	167	LMA	83.69565217	1	NA
FR-Lq1	Festuca rubra	2011	167	Nmass	24.59435978		NA
FR-Lq1	Festuca rubra	2011	167	SLA	11.94805195		NA
FR-Lq1	Lolium perenne	2011	167	C_N	12.21830451	1	NA
FR-Lq1	Lolium perenne	2011	167	leaf_C_concentration	431.4070054		NA
FR-Lq1	Lolium perenne	2011	167	d13c	-31.15672699		NA
FR-Lq1	Lolium perenne	2011	167	LMA	31.44104803	1	NA
FR-Lq1	Lolium perenne	2011	167	leaf_N_area	1.110128527	1	NA
FR-Lq1	Lolium perenne	2011	167	Nmass	35.30825453	1	NA
FR-Lq1	Lolium perenne	2011	167	SLA	31.80555556		NA
FR-Lq1	Poa pratensis	2011	167	C_N	11.6308817	1	NA
FR-Lq1	Poa pratensis	2011	167	leaf_C_concentration	435.5480179		NA
FR-Lq1	Poa pratensis	2011	167	d13c	-28.32081813		NA
FR-Lq1	Poa pratensis	2011	167	LMA	44.5754717	1	NA
FR-Lq1	Poa pratensis	2011	167	leaf_N_area	1.669242181	1	NA
FR-Lq1	Poa pratensis	2011	167	Nmass	37.44754947	1	NA
FR-Lq1	Poa pratensis	2011	167	SLA	22.43386243		NA
FR-Lq1	Poa trivialis	2011	167	C_N	10.34979807	1	NA
FR-Lq1	Poa trivialis	2011	167	leaf_C_concentration	424.2211948		NA
FR-Lq1	Poa trivialis	2011	167	d13c	-30.26143762		NA
FR-Lq1	Poa trivialis	2011	167	LMA	27.10280374	1	NA
FR-Lq1	Poa trivialis	2011	167	leaf_N_area	1.110899334	1	NA
FR-Lq1	Poa trivialis	2011	167	Nmass	40.98835473	1	NA
FR-Lq1	Poa trivialis	2011	167	SLA	36.89655172		NA
FR-Lq1	Trifolium repens	2011	167	C_N	11.21133381	1	NA
FR-Lq1	Trifolium repens	2011	167	leaf_C_concentration	438.7992711		NA
FR-Lq1	Trifolium repens	2011	167	d13c	-28.81801465		NA
FR-Lq1	Trifolium repens	2011	167	LMA	40.28103044	1	NA
FR-Lq1	Trifolium repens	2011	167	leaf_N_area	1.576555216	1	NA
FR-Lq1	Trifolium repens	2011	167	Nmass	39.13889985	1	NA
FR-Lq1	Trifolium repens	2011	167	SLA	24.8255814		NA
FR-Lq1	Trifolium repens	2011	167	leaf_N_P	9.714208284		NA
FR-Lq1	Poa pratensis	2011	167	leaf_P_area	0.14926135		NA
FR-Lq1	Dactylis glomerata	2011	167	leaf_P_area	0.156425507		NA
FR-Lq1	Trifolium repens	2011	167	leaf_P_area	0.162293742		NA
FR-Lq1	Poa pratensis	2011	167	leaf_N_P	11.18335178		NA
FR-Lq1	Agrostis capillaris	2011	167	leaf_N_P	11.78589748		NA
FR-Lq1	Dactylis glomerata	2011	167	leaf_N_P	11.87775069		NA
FR-Lq1	Poa trivialis	2011	167	leaf_N_P	13.0374721		NA
FR-Lq1	Lolium perenne	2011	167	leaf_N_P	13.6904038		NA
FR-Lq1	Festuca rubra	2011	167	leaf_P_area	0.241366136		NA
FR-Lq1	Lolium perenne	2011	167	leaf_P_dry	2.579051359		NA
FR-Lq1	Festuca rubra	2011	167	leaf_P_dry	2.883855132		NA
FR-Lq1	Poa trivialis	2011	167	leaf_P_dry	3.143888203		NA
FR-Lq1	Poa pratensis	2011	167	leaf_P_dry	3.348508588		NA
FR-Lq1	Agrostis capillaris	2011	167	leaf_P_dry	3.412001616		NA
FR-Lq1	Dactylis glomerata	2011	167	leaf_P_dry	3.54442412		NA
FR-Lq1	Trifolium repens	2011	167	leaf_P_dry	4.029036511		NA
FR-Lq2	Anthoxanthum odoratum	2011	167	leaf_N_P	7.169347062		NA
FR-Lq2	Veronica chamaes	2011	167	leaf_N_P	8.027137083		NA
FR-Lq2	Agrostis capillaris	2011	167	leaf_P_area	0.091860332		NA
FR-Lq2	Trisetum flavescens	2011	167	leaf_N_P	8.388727316		NA
FR-Lq2	Poa pratensis	2011	167	leaf_P_area	0.094180613		NA
FR-Lq2	Trifolium repens	2011	167	leaf_P_area	0.09692587		NA
FR-Lq2	Holcus mollis	2011	167	leaf_P_area	0.100225415		NA
FR-Lq2	Phleum pratense	2011	167	leaf_N_P	8.965471234		NA
FR-Lq2	Phleum pratense	2011	167	leaf_P_area	0.106021323		NA
FR-Lq2	Agrostis capillaris	2011	167	leaf_N_P	9.31003844		NA
FR-Lq2	Agrostis capillaris	2011	167	C_N	18.59380408		NA
FR-Lq2	Agrostis capillaris	2011	167	leaf_C_concentration	438.6718072		NA
FR-Lq2	Agrostis capillaris	2011	167	Nmass	23.59236471	1	NA
FR-Lq2	Agrostis capillaris	2011	167	SLA	27.5862069		NA
FR-Lq2	Agrostis capillaris	2011	167	d13c	-28.70422028		NA
FR-Lq2	Agrostis capillaris	2011	167	LMA	36.25	1	NA
FR-Lq2	Agrostis capillaris	2011	167	leaf_N_area	0.855223221		NA
FR-Lq2	Anthoxanthum odoratum	2011	167	C_N	21.46742023		NA
FR-Lq2	Anthoxanthum odoratum	2011	167	leaf_C_concentration	442.5438498		NA
FR-Lq2	Anthoxanthum odoratum	2011	167	d13c	-28.40982542		NA
FR-Lq2	Anthoxanthum odoratum	2011	167	Nmass	20.61467307	1	NA
FR-Lq2	Anthoxanthum odoratum	2011	167	SLA	24.56521739		NA
FR-Lq2	Anthoxanthum odoratum	2011	167	LMA	40.7079646	1	NA
FR-Lq2	Anthoxanthum odoratum	2011	167	leaf_N_area	0.839181382		NA
FR-Lq2	Dactylis glomerata	2011	167	C_N	17.95366573		NA
FR-Lq2	Dactylis glomerata	2011	167	leaf_C_concentration	445.046296		NA
FR-Lq2	Dactylis glomerata	2011	167	d13c	-26.90648804		NA
FR-Lq2	Dactylis glomerata	2011	167	LMA	61.95652174	1	NA
FR-Lq2	Dactylis glomerata	2011	167	leaf_N_area	1.535815634		NA
FR-Lq2	Dactylis glomerata	2011	167	Nmass	24.78860321	1	NA
FR-Lq2	Anthoxanthum odoratum	2011	167	leaf_P_area	0.117051298		NA
FR-Lq2	Dactylis glomerata	2011	167	SLA	16.14035088		NA
FR-Lq2	Festuca rubra	2011	167	C_N	14.89126904		NA
FR-Lq2	Festuca rubra	2011	167	leaf_C_concentration	445.4887132		NA
FR-Lq2	Festuca rubra	2011	167	d13c	-29.40158325		NA
FR-Lq2	Festuca rubra	2011	167	LMA	74.61538462	1	NA
FR-Lq2	Festuca rubra	2011	167	leaf_N_area	2.232201405		NA
FR-Lq2	Festuca rubra	2011	167	Nmass	29.9161013	1	NA
FR-Lq2	Festuca rubra	2011	167	SLA	13.40206186		NA
FR-Lq2	Holcus mollis	2011	167	C_N	9.0543793		NA
FR-Lq2	Holcus mollis	2011	167	leaf_C_concentration	432.0598423		NA
FR-Lq2	Holcus mollis	2011	167	d13c	-29.38344039		NA
FR-Lq2	Holcus mollis	2011	167	LMA	30.05464481	1	NA
FR-Lq2	Holcus mollis	2011	167	leaf_N_area	1.434157402		NA
FR-Lq2	Holcus mollis	2011	167	Nmass	47.71832811	1	NA
FR-Lq2	Holcus mollis	2011	167	SLA	33.27272727		NA
FR-Lq2	Phleum pratense	2011	167	C_N	11.92004127		NA
FR-Lq2	Phleum pratense	2011	167	leaf_C_concentration	453.2148083		NA
FR-Lq2	Phleum pratense	2011	167	d13c	-28.77772898		NA
FR-Lq2	Phleum pratense	2011	167	LMA	25	1	NA
FR-Lq2	Phleum pratense	2011	167	leaf_N_area	0.950531122		NA
FR-Lq2	Phleum pratense	2011	167	Nmass	38.02124489	1	NA
FR-Lq2	Phleum pratense	2011	167	SLA	40		NA
FR-Lq2	Poa pratensis	2011	167	C_N	28.06870411		NA
FR-Lq2	Poa pratensis	2011	167	leaf_C_concentration	436.2976113		NA
FR-Lq2	Poa pratensis	2011	167	d13c	-27.59060275		NA
FR-Lq2	Poa pratensis	2011	167	LMA	69.03225806	1	NA
FR-Lq2	Poa pratensis	2011	167	leaf_N_area	1.0730317		NA
FR-Lq2	Poa pratensis	2011	167	Nmass	15.54391715	1	NA
FR-Lq2	Poa pratensis	2011	167	SLA	14.48598131		NA
FR-Lq2	Trifolium repens	2011	167	C_N	12.66693775		NA
FR-Lq2	Trifolium repens	2011	167	leaf_C_concentration	443.6867285		NA
FR-Lq2	Trifolium repens	2011	167	d13c	-29.23267108		NA
FR-Lq2	Trifolium repens	2011	167	LMA	41.29032258	1	NA
FR-Lq2	Trifolium repens	2011	167	leaf_N_area	1.446282322		NA
FR-Lq2	Trifolium repens	2011	167	Nmass	35.02714998	1	NA
FR-Lq2	Trifolium repens	2011	167	SLA	24.21875		NA
FR-Lq2	Trisetum flavescens	2011	167	C_N	15.92043491		NA
FR-Lq2	Trisetum flavescens	2011	167	leaf_C_concentration	432.6280577		NA
FR-Lq2	Trisetum flavescens	2011	167	d13c	-29.00631243		NA
FR-Lq2	Trisetum flavescens	2011	167	LMA	47.85714286	1	NA
FR-Lq2	Trisetum flavescens	2011	167	leaf_N_area	1.300488515		NA
FR-Lq2	Trisetum flavescens	2011	167	Nmass	27.17438688	1	NA
FR-Lq2	Trisetum flavescens	2011	167	SLA	20.89552239		NA
FR-Lq2	Veronica chamaes	2011	167	C_N	19.53794852		NA
FR-Lq2	Veronica chamaes	2011	167	leaf_C_concentration	456.5289714		NA
FR-Lq2	Veronica chamaes	2011	167	d13c	-28.49022095		NA
FR-Lq2	Veronica chamaes	2011	167	LMA	49.04761905	1	NA
FR-Lq2	Veronica chamaes	2011	167	leaf_N_area	1.146059887		NA
FR-Lq2	Veronica chamaes	2011	167	Nmass	23.36626954	1	NA
FR-Lq2	Veronica chamaes	2011	167	SLA	20.38834951		NA
FR-Lq2	Veronica chamaes	2011	167	leaf_P_area	0.14277318		NA
FR-Lq2	Dactylis glomerata	2011	167	leaf_P_area	0.147098478		NA
FR-Lq2	Trisetum flavescens	2011	167	leaf_P_area	0.155028107		NA
FR-Lq2	Dactylis glomerata	2011	167	leaf_N_P	10.44073096		NA
FR-Lq2	Festuca rubra	2011	167	leaf_P_area	0.170876385		NA
FR-Lq2	Poa pratensis	2011	167	leaf_P_dry	1.364298594		NA
FR-Lq2	Poa pratensis	2011	167	leaf_N_P	11.39333957		NA
FR-Lq2	Festuca rubra	2011	167	leaf_N_P	13.06325276		NA
FR-Lq2	Holcus mollis	2011	167	leaf_N_P	14.30931873		NA
FR-Lq2	Trifolium repens	2011	167	leaf_N_P	14.92153048		NA
FR-Lq2	Festuca rubra	2011	167	leaf_P_dry	2.290095879		NA
FR-Lq2	Trifolium repens	2011	167	leaf_P_dry	2.347423412		NA
FR-Lq2	Dactylis glomerata	2011	167	leaf_P_dry	2.374221048		NA
FR-Lq2	Agrostis capillaris	2011	167	leaf_P_dry	2.534078121		NA
FR-Lq2	Anthoxanthum odoratum	2011	167	leaf_P_dry	2.875390589		NA
FR-Lq2	Veronica chamaes	2011	167	leaf_P_dry	2.910909493		NA
FR-Lq2	Trisetum flavescens	2011	167	leaf_P_dry	3.239393279		NA
FR-Lq2	Holcus mollis	2011	167	leaf_P_dry	3.334772886		NA
FR-Lq2	Phleum pratense	2011	167	leaf_P_dry	4.240852923		NA
IL-Yat	Pinus halepensis	2012	240	leaf_P_dry	0.590382783	3	0.051093145
IL-Yat	Pinus halepensis	2012	240	leaf_P_dry	0.714081936	5	0.092465563
IL-Yat	Pinus halepensis	2012	240	leaf_P_dry	0.806746341	5	0.098389147
IL-Yat	Pinus halepensis	2012	240	leaf_P_dry	0.900460711	3	0.024156684
IL-Yat	Pinus halepensis	2012	240	leaf_P_dry	0.914080379	3	0.317810027
IL-Yat	Pinus halepensis	2012	240	leaf_N_P	9.462831926	3	0.766869622
IL-Yat	Pinus halepensis	2012	240	leaf_P_area	0.139407871	3	0.021455477
IL-Yat	Pinus halepensis	2012	240	C_N	50.30009382	5	4.482949688
IL-Yat	Pinus halepensis	2012	240	C_N	57.51810478	3	4.831450771
IL-Yat	Pinus halepensis	2012	240	C_N	48.47454791	3	3.825885583
IL-Yat	Pinus halepensis	2012	240	C_N	51.54356376	3	4.155620397
IL-Yat	Pinus halepensis	2012	240	C_N	51.79732668	5	3.989628399
IL-Yat	Pinus halepensis	2012	240	leaf_C_concentration	498.0505299	5	4.177592988
IL-Yat	Pinus halepensis	2012	240	leaf_C_concentration	487.8026192	3	3.262706665
IL-Yat	Pinus halepensis	2012	240	leaf_C_concentration	508.7610812	3	3.66642638
IL-Yat	Pinus halepensis	2012	240	leaf_C_concentration	511.4616422	3	2.944634226
IL-Yat	Pinus halepensis	2012	240	leaf_C_concentration	500.4188858	5	5.844528571
IL-Yat	Pinus halepensis	2012	240	d13c	-23.49405007	5	0.270233823
IL-Yat	Pinus halepensis	2012	240	d13c	-23.1753608	3	0.183061565
IL-Yat	Pinus halepensis	2012	240	d13c	-23.07179102	3	0.140584077
IL-Yat	Pinus halepensis	2012	240	d13c	-23.65209302	3	0.278397579
IL-Yat	Pinus halepensis	2012	240	d13c	-23.41522263	5	0.496414469
IL-Yat	Pinus halepensis	2012	240	LMA	206.4635195	10	19.57177843
IL-Yat	Pinus halepensis	2012	240	LMA	231.8154299	10	20.43526964
IL-Yat	Pinus halepensis	2012	240	LMA	245.7960409	10	43.65893622
IL-Yat	Pinus halepensis	2012	240	LMA	218.7844635	10	51.92937881
IL-Yat	Pinus halepensis	2012	240	LMA	238.034743	10	27.54428818
IL-Yat	Pinus halepensis	2012	240	LMA	234.3099657	10	41.19025025
IL-Yat	Pinus halepensis	2012	240	leaf_N_area	2.204972314	5	0.250499729
IL-Yat	Pinus halepensis	2012	240	leaf_N_area	1.84441973	3	0.364856089
IL-Yat	Pinus halepensis	2012	240	leaf_N_area	2.498497986	3	0.288264552
IL-Yat	Pinus halepensis	2012	240	leaf_N_area	2.16938293	5	0.142615296
IL-Yat	Pinus halepensis	2012	240	leaf_N_area	2.338970017	3	0.137625809
IL-Yat	Pinus halepensis	2012	240	Nmass	9.966533379	5	0.914187123
IL-Yat	Pinus halepensis	2012	240	Nmass	8.517700971	3	0.65800092
IL-Yat	Pinus halepensis	2012	240	Nmass	10.53613085	3	0.776657876
IL-Yat	Pinus halepensis	2012	240	Nmass	9.964652608	3	0.777418125
IL-Yat	Pinus halepensis	2012	240	Nmass	9.706680199	5	0.748480363
IL-Yat	Pinus halepensis	2012	240	SLA	4.956549738	10	0.409871581
IL-Yat	Pinus halepensis	2012	240	SLA	4.39008507	10	0.378432987
IL-Yat	Pinus halepensis	2012	240	SLA	4.419097805	10	0.86066503
IL-Yat	Pinus halepensis	2012	240	SLA	4.73062367	10	0.763002609
IL-Yat	Pinus halepensis	2012	240	SLA	4.251974183	10	0.492401456
IL-Yat	Pinus halepensis	2012	240	SLA	4.199262567	10	0.483183255
IL-Yat	Pinus halepensis	2012	240	leaf_P_area	0.158528122	5	0.027022394
IL-Yat	Pinus halepensis	2012	240	leaf_P_area	0.179845891	5	0.015874581
IL-Yat	Pinus halepensis	2012	240	leaf_P_area	0.193771484	3	0.022401505
IL-Yat	Pinus halepensis	2012	240	leaf_N_P	12.18761643	5	1.829420553
IL-Yat	Pinus halepensis	2012	240	leaf_N_P	12.6157735	3	4.845294856
IL-Yat	Pinus halepensis	2012	240	leaf_P_area	0.216306422	3	0.077073067
IL-Yat	Pinus halepensis	2012	240	leaf_N_P	14.07162719	5	1.530299844
IL-Yat	Pinus halepensis	2012	240	leaf_N_P	17.03575517	3	2.795379008
IT-Lav	Fagus sylvatica	2012	221	leaf_P_area	0.013383301	4	0.004175868
IT-Lav	Fagus sylvatica	2012	221	leaf_P_area	0.028140982	4	0.003364001
IT-Lav	Fagus sylvatica	2012	221	leaf_P_dry	0.561443877	4	0.141648842
IT-Lav	Fagus sylvatica	2012	221	leaf_P_dry	0.77391714	4	0.041235919
IT-Lav	Picea abies	2012	221	leaf_P_dry	0.845426019	1	NA
IT-Lav	Abies alba	2012	221	leaf_P_dry	0.895385805	3	0.162724052
IT-Lav	Abies alba	2012	221	leaf_N_P	7.777645838	3	5.367040934
IT-Lav	Picea abies	2012	221	leaf_P_area	0.12796771	1	NA
IT-Lav	Abies alba	2012	221	leaf_P_area	0.131848497	3	0.00873332
IT-Lav	Abies alba	2012	221	C_N	49.67154159	3	7.217191728
IT-Lav	Abies alba	2012	221	C_N	52.75926713	3	3.850159367
IT-Lav	Abies alba	2012	221	leaf_C_concentration	498.9216493		5.551980452
IT-Lav	Abies alba	2012	221	leaf_C_concentration	505.3761903		5.995015326
IT-Lav	Abies alba	2012	221	d13c	-26.54653908	3	0.083458918
IT-Lav	Abies alba	2012	221	d13c	-29.0223163	3	0.25812589
IT-Lav	Abies alba	2012	221	LMA	223.1893659	3	14.35223556
IT-Lav	Abies alba	2012	221	LMA	149.3655794	3	17.54707827
IT-Lav	Abies alba	2012	221	leaf_N_area	2.268854075	3	0.316182025
IT-Lav	Abies alba	2012	221	leaf_N_area	1.435812582	3	0.206208899
IT-Lav	Abies alba	2012	221	Nmass	10.18781762	3	1.480472804
IT-Lav	Abies alba	2012	221	Nmass	9.615794437	3	0.76051492
IT-Lav	Abies alba	2012	221	SLA	4.492975306	3	0.291190824
IT-Lav	Abies alba	2012	221	SLA	6.759884958	3	0.829886375
IT-Lav	Fagus sylvatica	2012	221	C_N	17.58934653	4	0.604137831
IT-Lav	Fagus sylvatica	2012	221	C_N	18.04781329	4	0.330986016
IT-Lav	Fagus sylvatica	2012	221	leaf_C_concentration	468.6950589		1.252224836
IT-Lav	Fagus sylvatica	2012	221	leaf_C_concentration	462.87027		1.542358498
IT-Lav	Fagus sylvatica	2012	221	d13c	-31.01208641	4	0.124944223
IT-Lav	Fagus sylvatica	2012	221	d13c	-32.1015398	4	0.254101456
IT-Lav	Fagus sylvatica	2012	221	LMA	36.26766922	4	2.456081322
IT-Lav	Fagus sylvatica	2012	221	LMA	23.61574566	4	1.277319434
IT-Lav	Fagus sylvatica	2012	221	leaf_N_area	0.966473398	4	0.059023174
IT-Lav	Fagus sylvatica	2012	221	leaf_N_area	0.605631601	4	0.02976864
IT-Lav	Fagus sylvatica	2012	221	Nmass	26.66904323	4	0.87745798
IT-Lav	Fagus sylvatica	2012	221	Nmass	25.65261705	4	0.420934193
IT-Lav	Fagus sylvatica	2012	221	SLA	27.66723526	4	1.860810924
IT-Lav	Fagus sylvatica	2012	221	SLA	42.43538907	4	2.239191223
IT-Lav	Picea abies	2012	221	C_N	35.32067244	1	NA
IT-Lav	Picea abies	2012	221	C_N	43.70655222	1	NA
IT-Lav	Picea abies	2012	221	leaf_C_concentration	487.9865904		NA
IT-Lav	Picea abies	2012	221	leaf_C_concentration	482.6442782		NA
IT-Lav	Picea abies	2012	221	d13c	-25.16971984	1	NA
IT-Lav	Picea abies	2012	221	d13c	-28.2588183	1	NA
IT-Lav	Picea abies	2012	221	LMA	295.0657895	1	NA
IT-Lav	Picea abies	2012	221	LMA	151.3647643	1	NA
IT-Lav	Picea abies	2012	221	leaf_N_area	4.076597035	1	NA
IT-Lav	Picea abies	2012	221	leaf_N_area	1.671496233	1	NA
IT-Lav	Picea abies	2012	221	Nmass	13.81589185	1	NA
IT-Lav	Picea abies	2012	221	Nmass	11.04283577	1	NA
IT-Lav	Picea abies	2012	221	SLA	3.389074693	1	NA
IT-Lav	Picea abies	2012	221	SLA	6.606557377	1	NA
IT-Lav	Picea abies	2012	221	leaf_N_P	10.55418501	1	NA
IT-Lav	Picea abies	2012	221	leaf_P_dry	1.309043932	1	NA
IT-Lav	Abies alba	2012	221	leaf_N_P	10.99405174	3	2.368920052
IT-Lav	Abies alba	2012	221	leaf_P_dry	1.626048634	3	0.689068567
IT-Lav	Picea abies	2012	221	leaf_N_P	13.06185937	1	NA
IT-Lav	Abies alba	2012	221	leaf_P_area	0.363764231	3	0.161602083
IT-Lav	Picea abies	2012	221	leaf_P_area	0.386254081	1	NA
IT-Lav	Fagus sylvatica	2012	221	leaf_N_P	34.56316527	4	2.713617218
IT-Lav	Fagus sylvatica	2012	221	leaf_N_P	47.53822583	4	9.799180214
IT-MBo	Dactylis glomerata	2012	225	leaf_N_P	5.878445732		NA
IT-MBo	Avenella flexuosa	2012	225	leaf_P_area	0.048762666		NA
IT-MBo	Trifolium pratense	2012	225	leaf_P_area	0.085350965		NA
IT-MBo	Festuca rubra	2012	225	leaf_N_P	7.319413755		NA
IT-MBo	Alchemilla vulgaris	2012	225	leaf_P_area	0.089478408		NA
IT-MBo	Nardus stricta	2012	225	leaf_P_area	0.103669538		NA
IT-MBo	Koeleria pyrmidata	2012	225	leaf_P_area	0.106469292		NA
IT-MBo	Nardus stricta	2012	225	leaf_P_dry	1.199493016		NA
IT-MBo	Avenella flexuosa	2012	225	leaf_P_dry	1.202383625		NA
IT-MBo	Festuca rubra	2012	225	leaf_P_area	0.124530167		NA
IT-MBo	Trifolium montanum	2012	225	leaf_P_area	0.127281271		NA
IT-MBo	Brachypodium pinnatum	2012	225	leaf_P_area	0.133025411		NA
IT-MBo	Alchemilla vulgaris	2012	225	C_N	17.33774192	1	NA
IT-MBo	Alchemilla vulgaris	2012	225	leaf_C_concentration	453.7294166	1	NA
IT-MBo	Alchemilla vulgaris	2012	225	d13c	-28.35392264		NA
IT-MBo	Alchemilla vulgaris	2012	225	LMA	45.199606	1	NA
IT-MBo	Alchemilla vulgaris	2012	225	leaf_N_area	1.182875542	1	NA
IT-MBo	Alchemilla vulgaris	2012	225	Nmass	26.17004099	1	NA
IT-MBo	Alchemilla vulgaris	2012	225	SLA	22.12408666	1	NA
IT-MBo	Avenella flexuosa	2012	225	C_N	18.58185707	1	NA
IT-MBo	Avenella flexuosa	2012	225	leaf_C_concentration	447.1463572	1	NA
IT-MBo	Avenella flexuosa	2012	225	d13c	-30.11344091		NA
IT-MBo	Avenella flexuosa	2012	225	LMA	40.55499833	1	NA
IT-MBo	Avenella flexuosa	2012	225	Nmass	24.063599	1	NA
IT-MBo	Avenella flexuosa	2012	225	SLA	24.65787304	1	NA
IT-MBo	Avenella flexuosa	2012	225	leaf_N_area	0.975899217	1	NA
IT-MBo	Brachypodium pinnatum	2012	225	C_N	22.35765788	1	NA
IT-MBo	Brachypodium pinnatum	2012	225	leaf_C_concentration	462.1042891	1	NA
IT-MBo	Brachypodium pinnatum	2012	225	d13c	-26.36072256		NA
IT-MBo	Brachypodium pinnatum	2012	225	LMA	93.61063465	1	NA
IT-MBo	Brachypodium pinnatum	2012	225	Nmass	20.6687253	1	NA
IT-MBo	Brachypodium pinnatum	2012	225	leaf_P_dry	1.421050194		NA
IT-MBo	Brachypodium pinnatum	2012	225	SLA	10.68254695	1	NA
IT-MBo	Brachypodium pinnatum	2012	225	leaf_N_area	1.934812493	1	NA
IT-MBo	Dactylis glomerata	2012	225	C_N	23.76757964	1	NA
IT-MBo	Dactylis glomerata	2012	225	leaf_C_concentration	453.4915467	1	NA
IT-MBo	Dactylis glomerata	2012	225	d13c	-26.39213741		NA
IT-MBo	Dactylis glomerata	2012	225	LMA	58.3560363	1	NA
IT-MBo	Dactylis glomerata	2012	225	leaf_N_area	1.113448217	1	NA
IT-MBo	Dactylis glomerata	2012	225	Nmass	19.08025779	1	NA
IT-MBo	Dactylis glomerata	2012	225	SLA	17.13618785	1	NA
IT-MBo	Festuca rubra	2012	225	C_N	28.1150639	1	NA
IT-MBo	Festuca rubra	2012	225	leaf_C_concentration	449.0038	1	NA
IT-MBo	Festuca rubra	2012	225	d13c	-27.01182463		NA
IT-MBo	Festuca rubra	2012	225	LMA	57.07421249	1	NA
IT-MBo	Festuca rubra	2012	225	leaf_N_area	0.911487819	1	NA
IT-MBo	Festuca rubra	2012	225	Nmass	15.97022157	1	NA
IT-MBo	Festuca rubra	2012	225	SLA	17.52104771	1	NA
IT-MBo	Koeleria pyrmidata	2012	225	C_N	22.87974259	1	NA
IT-MBo	Koeleria pyrmidata	2012	225	leaf_C_concentration	436.8980149	1	NA
IT-MBo	Koeleria pyrmidata	2012	225	d13c	-27.40369331		NA
IT-MBo	Koeleria pyrmidata	2012	225	LMA	68.49126035	1	NA
IT-MBo	Koeleria pyrmidata	2012	225	leaf_N_area	1.307868547	1	NA
IT-MBo	Koeleria pyrmidata	2012	225	Nmass	19.09540779	1	NA
IT-MBo	Koeleria pyrmidata	2012	225	SLA	14.60040296	1	NA
IT-MBo	Nardus stricta	2012	225	C_N	31.93367416	1	NA
IT-MBo	Nardus stricta	2012	225	leaf_C_concentration	450.8716581	1	NA
IT-MBo	Nardus stricta	2012	225	d13c	-27.55884116		NA
IT-MBo	Nardus stricta	2012	225	LMA	86.42779587	1	NA
IT-MBo	Nardus stricta	2012	225	leaf_N_area	1.220274355	1	NA
IT-MBo	Nardus stricta	2012	225	Nmass	14.11900353	1	NA
IT-MBo	Nardus stricta	2012	225	SLA	11.57035176	1	NA
IT-MBo	Trifolium montanum	2012	225	C_N	12.41203452	1	NA
IT-MBo	Trifolium montanum	2012	225	leaf_C_concentration	449.5480475	1	NA
IT-MBo	Trifolium montanum	2012	225	d13c	-27.67229425		NA
IT-MBo	Trifolium montanum	2012	225	LMA	54.87336915	1	NA
IT-MBo	Nardus stricta	2012	225	leaf_N_P	11.77080928		NA
IT-MBo	Trifolium montanum	2012	225	leaf_N_area	1.98744339	1	NA
IT-MBo	Trifolium montanum	2012	225	Nmass	36.21872359	1	NA
IT-MBo	Trifolium montanum	2012	225	SLA	18.22377622	1	NA
IT-MBo	Trifolium pratense	2012	225	C_N	13.06386241	1	NA
IT-MBo	Trifolium pratense	2012	225	leaf_C_concentration	451.9691256	1	NA
IT-MBo	Trifolium pratense	2012	225	d13c	-29.23249337		NA
IT-MBo	Trifolium pratense	2012	225	LMA	38.79189944	1	NA
IT-MBo	Trifolium pratense	2012	225	leaf_N_area	1.342079418	1	NA
IT-MBo	Trifolium pratense	2012	225	Nmass	34.59689878	1	NA
IT-MBo	Trifolium pratense	2012	225	SLA	25.77857786	1	NA
IT-MBo	Dactylis glomerata	2012	225	leaf_P_area	0.189412009		NA
IT-MBo	Koeleria pyrmidata	2012	225	leaf_P_dry	1.554494565		NA
IT-MBo	Koeleria pyrmidata	2012	225	leaf_N_P	12.28399778		NA
IT-MBo	Alchemilla vulgaris	2012	225	leaf_N_P	13.21967577		NA
IT-MBo	Brachypodium pinnatum	2012	225	leaf_N_P	14.54468349		NA
IT-MBo	Alchemilla vulgaris	2012	225	leaf_P_dry	1.979628052		NA
IT-MBo	Trifolium montanum	2012	225	leaf_N_P	15.61457841		NA
IT-MBo	Trifolium pratense	2012	225	leaf_N_P	15.72424431		NA
IT-MBo	Festuca rubra	2012	225	leaf_P_dry	2.181899002		NA
IT-MBo	Trifolium pratense	2012	225	leaf_P_dry	2.200226485		NA
IT-MBo	Trifolium montanum	2012	225	leaf_P_dry	2.319545404		NA
IT-MBo	Avenella flexuosa	2012	225	leaf_N_P	20.01324576		NA
IT-MBo	Dactylis glomerata	2012	225	leaf_P_dry	3.245799768		NA
IT-Ren	Picea abies	2012	191	leaf_P_dry	0.522568914	3	0.034286393
IT-Ren	Picea abies	2012	191	leaf_P_dry	0.572006569	3	0.060674532
IT-Ren	Picea abies	2012	191	leaf_P_dry	0.605693094	4	0.139090853
IT-Ren	Picea abies	2012	191	leaf_P_dry	0.634434079	4	0.102433317
IT-Ren	Picea abies	2012	191	leaf_P_dry	0.664556722	3	0.120413361
IT-Ren	grass	2012	191	leaf_P_area	0.075793701		NA
IT-Ren	Deschampsia	2012	191	leaf_P_dry	1.13113306		NA
IT-Ren	Vaccinium	2012	191	leaf_P_area	0.102921756		NA
IT-Ren	Deschampsia	2012	191	leaf_P_area	0.117045296		NA
IT-Ren	Picea abies	2012	191	leaf_P_area	0.181884893	3	0.04418376
IT-Ren	Picea abies	2012	191	leaf_P_area	0.187693623	3	0.037225429
IT-Ren	Picea abies	2012	191	leaf_P_area	0.194068646	4	0.059615871
IT-Ren	Vaccinium	2012	191	leaf_P_dry	1.565743231		NA
IT-Ren	Deschampsia	2012	191	C_N	30.30378162		NA
IT-Ren	Deschampsia	2012	191	leaf_C_concentration	458.364075		NA
IT-Ren	Deschampsia	2012	191	d13c	-28.40667142		NA
IT-Ren	Deschampsia	2012	191	LMA	103.476152	1	NA
IT-Ren	Deschampsia	2012	191	leaf_N_area	1.565142967		NA
IT-Ren	Deschampsia	2012	191	Nmass	15.12563946		NA
IT-Ren	Deschampsia	2012	191	SLA	15.21294719		NA
IT-Ren	grass	2012	191	C_N	19.57793013		NA
IT-Ren	grass	2012	191	leaf_C_concentration	428.9436909		NA
IT-Ren	grass	2012	191	d13c	-29.7191466		NA
IT-Ren	grass	2012	191	LMA	46.2880685	1	NA
IT-Ren	grass	2012	191	leaf_N_area	1.014150874		NA
IT-Ren	grass	2012	191	Nmass	21.90955265		NA
IT-Ren	grass	2012	191	SLA	21.60383944		NA
IT-Ren	Picea abies	2012	191	C_N	46.22324296	4	1.73464968
IT-Ren	Picea abies	2012	191	C_N	44.18708884	4	7.722269567
IT-Ren	Picea abies	2012	191	C_N	53.40813579	3	0.37591652
IT-Ren	Picea abies	2012	191	C_N	43.53305372	3	0.909057803
IT-Ren	Picea abies	2012	191	C_N	46.44814826	3	1.217622615
IT-Ren	Picea abies	2012	191	leaf_C_concentration	481.8259506	4	2.556700945
IT-Ren	Picea abies	2012	191	leaf_C_concentration	483.7967088	4	4.995956699
IT-Ren	Picea abies	2012	191	leaf_C_concentration	489.1784178	2	8.577189637
IT-Ren	Picea abies	2012	191	leaf_C_concentration	493.4770291	2	9.034471093
IT-Ren	Picea abies	2012	191	leaf_C_concentration	493.3898266	2	6.554651719
IT-Ren	Picea abies	2012	191	d13c	-28.17228112	4	0.928784926
IT-Ren	Picea abies	2012	191	d13c	-27.27842997	4	0.712961235
IT-Ren	Picea abies	2012	191	d13c	-27.59256221	3	1.882072477
IT-Ren	Picea abies	2012	191	d13c	-27.33508016	3	1.799820504
IT-Ren	Picea abies	2012	191	d13c	-27.61417303	3	1.755502193
IT-Ren	Picea abies	2012	191	LMA	300.640613	16	56.82940342
IT-Ren	Picea abies	2012	191	LMA	377.3541803	2	65.98434494
IT-Ren	Picea abies	2012	191	LMA	380.4009193	2	61.51027752
IT-Ren	Picea abies	2012	191	LMA	411.3898026	2	25.87685178
IT-Ren	Picea abies	2012	191	LMA	364.9413357	16	51.29337603
IT-Ren	Picea abies	2012	191	leaf_N_area	3.124353472	4	0.50322973
IT-Ren	Picea abies	2012	191	leaf_N_area	3.447924846	2	0.497257376
IT-Ren	Picea abies	2012	191	leaf_N_area	4.444891965	2	0.737922874
IT-Ren	Picea abies	2012	191	leaf_N_area	4.670145002	2	0.22922292
IT-Ren	Picea abies	2012	191	leaf_N_area	4.060161653	4	0.556577522
IT-Ren	Picea abies	2012	191	Nmass	10.43458475	4	0.383877835
IT-Ren	Picea abies	2012	191	Nmass	9.161963246	2	0.284318481
IT-Ren	Picea abies	2012	191	Nmass	11.68062343	2	0.051115767
IT-Ren	Picea abies	2012	191	Nmass	11.35705996	2	0.157179484
IT-Ren	Picea abies	2012	191	Nmass	11.24311527	4	2.259710911
IT-Ren	grass	2012	191	leaf_P_dry	1.637434943		NA
IT-Ren	Picea abies	2012	191	SLA	3.439815893	16	0.651288354
IT-Ren	Picea abies	2012	191	SLA	2.691173192	2	0.470579921
IT-Ren	Picea abies	2012	191	SLA	2.663627589	2	0.430704722
IT-Ren	Picea abies	2012	191	SLA	2.435602891	2	0.153201987
IT-Ren	Picea abies	2012	191	SLA	2.791599016	16	0.393803442
IT-Ren	Vaccinium	2012	191	C_N	21.94828687		NA
IT-Ren	Vaccinium	2012	191	leaf_C_concentration	480.9318496		NA
IT-Ren	Vaccinium	2012	191	d13c	-33.08290937		NA
IT-Ren	Vaccinium	2012	191	LMA	65.73348264	1	NA
IT-Ren	Vaccinium	2012	191	leaf_N_area	1.44035503		NA
IT-Ren	Vaccinium	2012	191	Nmass	21.912045		NA
IT-Ren	Vaccinium	2012	191	SLA	9.6640625		NA
IT-Ren	Picea abies	2012	191	leaf_P_area	0.222541996	3	0.109595478
IT-Ren	Picea abies	2012	191	leaf_P_area	0.223703084	4	0.067785198
IT-SRo	Pinus pinaster	2012	166	leaf_P_dry	0.452693721	10	0.714295807
IT-SRo	Pinus pinaster	2012	166	leaf_P_dry	0.47277965	10	0.790882826
IT-SRo	Pinus pinaster	2012	166	leaf_P_area	0.184397603	10	0.220557462
IT-SRo	Pinus pinaster	2012	166	leaf_P_area	0.201817941	10	0.404676853
IT-SRo	Pinus pinaster	2012	166	C_N	60.43087145	10	8.572047865
IT-SRo	Pinus pinaster	2012	166	C_N	56.30679904	10	5.542537256
IT-SRo	Pinus pinaster	2012	166	leaf_C_concentration	506.0562671	10	5.552086989
IT-SRo	Pinus pinaster	2012	166	leaf_C_concentration	507.2909642	10	5.798889087
IT-SRo	Pinus pinaster	2012	166	d13c	-28.6	10	5.71
IT-SRo	Pinus pinaster	2012	166	d13c	-28.5	10	6.002051861
IT-SRo	Pinus pinaster	2012	166	LMA	424.8308095	16	33.9039157
IT-SRo	Pinus pinaster	2012	166	LMA	410.7076598	16	36.69111197
IT-SRo	Pinus pinaster	2012	166	leaf_N_area	3.477380433	10	0.370952405
IT-SRo	Pinus pinaster	2012	166	leaf_N_area	3.887290738	10	0.619175857
IT-SRo	Pinus pinaster	2012	166	Nmass	8.536740976	10	1.284113547
IT-SRo	Pinus pinaster	2012	166	Nmass	9.092643713	10	0.946718481
IT-SRo	Pinus pinaster	2012	166	SLA	2.367814867	16	0.187539798
IT-SRo	Pinus pinaster	2012	166	SLA	2.451635282	16	0.201667898
IT-SRo	Pinus pinaster	2012	166	leaf_P_dry	2.051927533	5	0.663717048
IT-SRo	Pinus pinaster	2012	166	leaf_N_P	19.16959378	10	34.80671413
IT-SRo	Pinus pinaster	2012	166	leaf_N_P	19.63791151	10	33.23431969
NL-Loo	Pinus sylvestris	2012	170	leaf_P_dry	1.132905362	5	0.217343717
NL-Loo	Pinus sylvestris	2012	170	leaf_P_dry	1.207223014	2	0.052774326
NL-Loo	Pinus sylvestris	2012	170	leaf_P_dry	1.281702688	4	0.406782602
NL-Loo	Pinus sylvestris	2012	170	leaf_P_area	0.180893116	5	0.049957244
NL-Loo	Pinus sylvestris	2012	170	leaf_N_P	11.75218822	5	5.250428457
NL-Loo	Pinus sylvestris	2012	170	leaf_N_P	11.96218132	5	3.582416056
NL-Loo	Pinus sylvestris	2012	170	C_N	23.40465509	5	4.283280763
NL-Loo	Pinus sylvestris	2012	170	C_N	27.6742128	5	3.738390422
NL-Loo	Pinus sylvestris	2012	170	C_N	26.93004508	2	0.958699991
NL-Loo	Pinus sylvestris	2012	170	C_N	24.31473942	5	1.233108838
NL-Loo	Pinus sylvestris	2012	170	C_N	24.6366792	5	4.168990687
NL-Loo	Pinus sylvestris	2012	170	C_N	26.70306398	4	3.635554286
NL-Loo	Pinus sylvestris	2012	170	leaf_C_concentration	487.6206318	5	3.755449241
NL-Loo	Pinus sylvestris	2012	170	leaf_C_concentration	503.188291	5	4.225278428
NL-Loo	Pinus sylvestris	2012	170	leaf_C_concentration	508.7569186	2	7.136834073
NL-Loo	Pinus sylvestris	2012	170	leaf_C_concentration	491.3130165	5	4.068811083
NL-Loo	Pinus sylvestris	2012	170	leaf_C_concentration	504.6723513	5	5.650662811
NL-Loo	Pinus sylvestris	2012	170	leaf_C_concentration	510.6433265	4	5.676618358
NL-Loo	Pinus sylvestris	2012	170	d13c	-28.96828538	5	0.987400908
NL-Loo	Pinus sylvestris	2012	170	d13c	-28.77779398	5	1.037771604
NL-Loo	Pinus sylvestris	2012	170	d13c	-29.37516768	2	0.768858609
NL-Loo	Pinus sylvestris	2012	170	d13c	-28.13135659	5	0.900453277
NL-Loo	Pinus sylvestris	2012	170	d13c	-28.02919909	5	1.368855657
NL-Loo	Pinus sylvestris	2012	170	d13c	-27.834839	4	0.939150649
NL-Loo	Pinus sylvestris	2012	170	LMA	92.11406139	5	25.56808302
NL-Loo	Pinus sylvestris	2012	170	LMA	194.7484524	5	9.753237277
NL-Loo	Pinus sylvestris	2012	170	LMA	235.0207428	2	9.459692197
NL-Loo	Pinus sylvestris	2012	170	LMA	138.3202612	5	23.35071389
NL-Loo	Pinus sylvestris	2012	170	LMA	250.1312133	5	40.68989739
NL-Loo	Pinus sylvestris	2012	170	LMA	268.8468767	4	47.30372122
NL-Loo	Pinus sylvestris	2012	170	leaf_N_area	2.008357032	5	0.74441896
NL-Loo	Pinus sylvestris	2012	170	leaf_N_area	3.618524864	5	0.733568838
NL-Loo	Pinus sylvestris	2012	170	leaf_N_area	4.448325822	2	0.399353131
NL-Loo	Pinus sylvestris	2012	170	leaf_N_area	2.803410112	5	0.514685725
NL-Loo	Pinus sylvestris	2012	170	leaf_N_area	5.372924265	5	1.884722786
NL-Loo	Pinus sylvestris	2012	170	leaf_N_area	5.264052946	4	1.375961555
NL-Loo	Pinus sylvestris	2012	170	Nmass	21.4533389	5	4.258665437
NL-Loo	Pinus sylvestris	2012	170	Nmass	18.48678376	5	2.843169013
NL-Loo	Pinus sylvestris	2012	170	Nmass	18.90849492	2	0.938149487
NL-Loo	Pinus sylvestris	2012	170	Nmass	20.24281943	5	0.900849628
NL-Loo	Pinus sylvestris	2012	170	Nmass	21.00601908	5	3.88892134
NL-Loo	Pinus sylvestris	2012	170	Nmass	19.40099334	4	2.723025603
NL-Loo	Pinus sylvestris	2012	170	SLA	11.61349278	5	3.564676636
NL-Loo	Pinus sylvestris	2012	170	SLA	5.145163732	5	0.258313876
NL-Loo	Pinus sylvestris	2012	170	SLA	4.258393087	2	0.171402266
NL-Loo	Pinus sylvestris	2012	170	SLA	7.403965666	5	1.30177579
NL-Loo	Pinus sylvestris	2012	170	SLA	4.085109989	5	0.680366912
NL-Loo	Pinus sylvestris	2012	170	SLA	3.819651663	4	0.762319467
NL-Loo	Pinus sylvestris	2012	170	leaf_N_P	13.60261966	5	8.367019846
NL-Loo	Pinus sylvestris	2012	170	leaf_P_area	0.252264277	5	0.09029795
NL-Loo	Pinus sylvestris	2012	170	leaf_P_dry	1.803782701	5	0.470765329
NL-Loo	Pinus sylvestris	2012	170	leaf_P_area	0.283472835	2	0.000983103
NL-Loo	Pinus sylvestris	2012	170	leaf_P_area	0.283703152	5	0.072998092
NL-Loo	Pinus sylvestris	2012	170	leaf_P_dry	1.983034101	5	1.555639187
NL-Loo	Pinus sylvestris	2012	170	leaf_N_P	15.69478454	2	1.463218595
NL-Loo	Pinus sylvestris	2012	170	leaf_N_P	16.13040639	4	4.534161525
NL-Loo	Pinus sylvestris	2012	170	leaf_P_area	0.355513404	4	0.164841977
NL-Loo	Pinus sylvestris	2012	170	leaf_N_P	19.10357721	5	4.949517904
NL-Loo	Pinus sylvestris	2012	170	leaf_P_area	0.392508288	5	0.327740497
RU-Fyo	Picea abies	2012	199	leaf_N_P	5.742727924	3	0.838753134
RU-Fyo	Picea abies	2012	199	leaf_P_dry	0.672725573	1	NA
RU-Fyo	Picea abies	2012	199	leaf_P_dry	0.768148086	1	NA
RU-Fyo	Picea abies	2012	199	leaf_P_dry	0.856813467	2	0.041190874
RU-Fyo	Picea abies	2012	199	leaf_P_dry	0.864603665	2	0.060047017
RU-Fyo	Picea abies	2012	199	leaf_P_dry	0.878255144	2	0.068070153
RU-Fyo	Picea abies	2012	199	leaf_N_P	6.559917115	4	0.685639436
RU-Fyo	Picea abies	2012	199	leaf_P_dry	0.916690926	2	0.176121989
RU-Fyo	Picea abies	2012	199	leaf_P_dry	1.014447049	2	0.284149645
RU-Fyo	Picea abies	2012	199	leaf_N_P	7.725311596	3	0.185642383
RU-Fyo	Picea abies	2012	199	leaf_P_dry	1.065799615	3	0.023276218
RU-Fyo	Picea abies	2012	199	leaf_N_P	8.398902576	2	0.275117762
RU-Fyo	Picea abies	2012	199	leaf_N_P	8.500139593	2	1.103138553
RU-Fyo	Picea abies	2012	199	leaf_N_P	8.958465178	2	2.733286832
RU-Fyo	Picea abies	2012	199	leaf_N_P	9.09928887	2	1.394016827
RU-Fyo	Picea abies	2012	199	leaf_N_P	9.537501437	2	0.567611721
RU-Fyo	Picea abies	2012	199	leaf_N_P	9.892897332	1	NA
RU-Fyo	Picea abies	2012	199	leaf_N_P	10.47402293	1	NA
RU-Fyo	Picea abies	2012	199	leaf_P_area	0.164151204	2	0.007055715
RU-Fyo	Picea abies	2012	199	leaf_P_area	0.175958047	2	0.004834954
RU-Fyo	Picea abies	2012	199	leaf_P_area	0.186279298	1	NA
RU-Fyo	Picea abies	2012	199	leaf_P_dry	1.467728683	4	0.103753221
RU-Fyo	Picea abies	2012	199	leaf_P_area	0.197515528	2	0.026869392
RU-Fyo	Picea abies	2012	199	leaf_P_area	0.219575871	1	NA
RU-Fyo	Picea abies	2012	199	C_N	46.48090407	3	2.04492984
RU-Fyo	Picea abies	2012	199	C_N	57.12290453	2	1.149134414
RU-Fyo	Picea abies	2012	199	C_N	60.21971923	2	2.762018957
RU-Fyo	Picea abies	2012	199	C_N	65.25334776	1	NA
RU-Fyo	Picea abies	2012	199	C_N	59.96741277	2	0.634036037
RU-Fyo	Picea abies	2012	199	C_N	52.23105428	4	2.731713374
RU-Fyo	Picea abies	2012	199	C_N	60.84204357	3	0.744404654
RU-Fyo	Picea abies	2012	199	C_N	68.28838836	2	2.702696798
RU-Fyo	Picea abies	2012	199	C_N	69.50077588	2	4.604666756
RU-Fyo	Picea abies	2012	199	C_N	70.44758037	1	NA
RU-Fyo	Picea abies	2012	199	leaf_C_concentration	493.9004838	3	1.058692055
RU-Fyo	Picea abies	2012	199	leaf_C_concentration	496.8134231	2	2.983080159
RU-Fyo	Picea abies	2012	199	leaf_C_concentration	494.4659621	2	3.146109267
RU-Fyo	Picea abies	2012	199	leaf_C_concentration	495.8739023	1	NA
RU-Fyo	Picea abies	2012	199	leaf_C_concentration	493.4528799	2	0.303866637
RU-Fyo	Picea abies	2012	199	leaf_C_concentration	499.5279413	4	5.405395252
RU-Fyo	Picea abies	2012	199	leaf_C_concentration	500.7741861	3	6.193141019
RU-Fyo	Picea abies	2012	199	leaf_C_concentration	502.6355639	2	2.630572005
RU-Fyo	Picea abies	2012	199	leaf_C_concentration	503.2274712	2	7.925510479
RU-Fyo	Picea abies	2012	199	leaf_C_concentration	496.3837308	1	0
RU-Fyo	Picea abies	2012	199	d13c	-29.4609932	3	0.639075397
RU-Fyo	Picea abies	2012	199	d13c	-29.91345009	2	1.401189674
RU-Fyo	Picea abies	2012	199	d13c	-30.59051756	2	0.404821587
RU-Fyo	Picea abies	2012	199	d13c	-28.5738009	1	NA
RU-Fyo	Picea abies	2012	199	d13c	-29.45891455	2	0.832412382
RU-Fyo	Picea abies	2012	199	d13c	-28.08805393	4	0.558978684
RU-Fyo	Picea abies	2012	199	d13c	-28.74830928	3	0.442963936
RU-Fyo	Picea abies	2012	199	d13c	-26.33191608	2	4.112541519
RU-Fyo	Picea abies	2012	199	d13c	-28.46767393	2	0.991935152
RU-Fyo	Picea abies	2012	199	d13c	-28.46604087	1	NA
RU-Fyo	Picea abies	2012	199	LMA	166.1768925	3	39.88659424
RU-Fyo	Picea abies	2012	199	LMA	210.718118	3	29.20474052
RU-Fyo	Picea abies	2012	199	LMA	196.7841447	3	32.46995189
RU-Fyo	Picea abies	2012	199	LMA	208.8490448	3	16.3361144
RU-Fyo	Picea abies	2012	199	LMA	222.3996521	3	20.39353848
RU-Fyo	Picea abies	2012	199	LMA	204.1996047	2	19.77383588
RU-Fyo	Picea abies	2012	199	LMA	223.7667111	4	45.17228719
RU-Fyo	Picea abies	2012	199	LMA	276.5831786	4	31.4456734
RU-Fyo	Picea abies	2012	199	LMA	285.7068945	4	17.79848783
RU-Fyo	Picea abies	2012	199	LMA	306.7822134	3	29.67440287
RU-Fyo	Picea abies	2012	199	LMA	339.8791541	1	NA
RU-Fyo	Picea abies	2012	199	LMA	326.3973888	1	NA
RU-Fyo	Picea abies	2012	199	leaf_N_area	1.767222876	3	0.429050478
RU-Fyo	Picea abies	2012	199	leaf_N_area	1.732715102	2	0.299158076
RU-Fyo	Picea abies	2012	199	leaf_N_area	1.488741327	2	0.164627552
RU-Fyo	Picea abies	2012	199	leaf_N_area	1.842841967	1	0.2239911
RU-Fyo	Picea abies	2012	199	leaf_N_area	1.679572312	2	0.145989229
RU-Fyo	Picea abies	2012	199	leaf_N_area	2.133648003	4	0.351935185
RU-Fyo	Picea abies	2012	199	leaf_N_area	2.199785126	3	0.222553432
RU-Fyo	Picea abies	2012	199	leaf_N_area	2.204311774	2	0.084009777
RU-Fyo	Picea abies	2012	199	leaf_N_area	2.128167386	2	0.033603464
RU-Fyo	Picea abies	2012	199	leaf_N_area	2.299842702	1	NA
RU-Fyo	Picea abies	2012	199	Nmass	10.63967712	3	0.47159948
RU-Fyo	Picea abies	2012	199	Nmass	8.699557317	2	0.227230057
RU-Fyo	Picea abies	2012	199	Nmass	8.218477027	2	0.324702279
RU-Fyo	Picea abies	2012	199	Nmass	7.599210146	1	0
RU-Fyo	Picea abies	2012	199	Nmass	8.229117004	2	0.081939338
RU-Fyo	Picea abies	2012	199	Nmass	9.584524712	4	0.53834496
RU-Fyo	Picea abies	2012	199	Nmass	8.231746243	3	0.160130615
RU-Fyo	Picea abies	2012	199	Nmass	7.367015739	2	0.330090992
RU-Fyo	Picea abies	2012	199	Nmass	7.260314458	2	0.59505579
RU-Fyo	Picea abies	2012	199	Nmass	7.046143078	1	0
RU-Fyo	Picea abies	2012	199	leaf_P_area	0.252753556	2	0.036755356
RU-Fyo	Picea abies	2012	199	leaf_P_area	0.262757146	2	0.018609447
RU-Fyo	Picea abies	2012	199	leaf_P_dry	1.873475297	3	0.227753429
RU-Fyo	Picea abies	2012	199	SLA	6.298511905	3	1.75499477
RU-Fyo	Picea abies	2012	199	SLA	4.811190476	3	0.710063992
RU-Fyo	Picea abies	2012	199	SLA	5.179527528	3	0.892619055
RU-Fyo	Picea abies	2012	199	SLA	4.807857143	3	0.378351014
RU-Fyo	Picea abies	2012	199	SLA	4.521926407	3	0.417978395
RU-Fyo	Picea abies	2012	199	SLA	4.920238095	2	0.476455284
RU-Fyo	Picea abies	2012	199	SLA	4.588234127	4	0.790547378
RU-Fyo	Picea abies	2012	199	SLA	3.653224532	4	0.442792394
RU-Fyo	Picea abies	2012	199	SLA	3.510650144	4	0.22614876
RU-Fyo	Picea abies	2012	199	SLA	3.280902778	3	0.329992657
RU-Fyo	Picea abies	2012	199	SLA	3.318111111	2	0.531587165
RU-Fyo	Picea abies	2012	199	SLA	3.694	1	NA
RU-Fyo	Picea abies	2012	199	leaf_P_area	0.285246369	3	0.034995231
RU-Fyo	Picea abies	2012	199	leaf_P_area	0.305784381	3	0.048119247
RU-Fyo	Picea abies	2012	199	leaf_P_area	0.327880183	4	0.065988228
UK-Ham	Fraxinus excelsior	2012	204	leaf_N_P	6.183614134	5	0.843945789
UK-Ham	Fraxinus excelsior	2012	204	leaf_N_P	6.592847933	5	0.79121968
UK-Ham	Quercus robur	2012	204	leaf_N_P	10.94649458	5	1.806957108
UK-Ham	Quercus robur	2012	204	leaf_P_area	0.186167805	3	0.076438694
UK-Ham	Quercus robur	2012	204	leaf_N_P	11.87318371	3	0.325574607
UK-Ham	Fraxinus excelsior	2012	204	leaf_P_area	0.209102273	5	0.036911734
UK-Ham	Quercus robur	2012	204	leaf_P_area	0.210538501	5	0.046276813
UK-Ham	Fraxinus excelsior	2012	204	C_N	21.32052256	5	2.53340781
UK-Ham	Fraxinus excelsior	2012	204	C_N	23.38929937	5	2.369980717
UK-Ham	Fraxinus excelsior	2012	204	leaf_C_concentration	450.6306167	5	6.44092646
UK-Ham	Fraxinus excelsior	2012	204	leaf_C_concentration	454.4950159	5	4.865597156
UK-Ham	Fraxinus excelsior	2012	204	d13c	-30.30373398	5	0.525767191
UK-Ham	Fraxinus excelsior	2012	204	d13c	-28.89197573	5	0.44172258
UK-Ham	Fraxinus excelsior	2012	204	LMA	63.81358795	5	4.519436823
UK-Ham	Fraxinus excelsior	2012	204	LMA	90.02749065	5	4.666031217
UK-Ham	Fraxinus excelsior	2012	204	leaf_N_area	1.357961561	5	0.118935114
UK-Ham	Fraxinus excelsior	2012	204	leaf_N_area	1.759897521	5	0.148183162
UK-Ham	Fraxinus excelsior	2012	204	Nmass	21.3833802	5	2.604818232
UK-Ham	Fraxinus excelsior	2012	204	Nmass	19.60162405	5	2.120254756
UK-Ham	Fraxinus excelsior	2012	204	leaf_P_area	0.28822227	5	0.041862932
UK-Ham	Fraxinus excelsior	2012	204	SLA	15.73139881	5	1.073958482
UK-Ham	Fraxinus excelsior	2012	204	SLA	11.13175206	5	0.57983135
UK-Ham	Quercus robur	2012	204	C_N	19.19204259	5	1.06348603
UK-Ham	Quercus robur	2012	204	C_N	19.42909732	3	1.103747092
UK-Ham	Quercus robur	2012	204	leaf_C_concentration	488.135367	5	2.693714765
UK-Ham	Quercus robur	2012	204	leaf_C_concentration	486.3977229	3	10.45436832
UK-Ham	Quercus robur	2012	204	d13c	-29.17296161	5	0.800337115
UK-Ham	Quercus robur	2012	204	d13c	-28.41240641	3	0.426656649
UK-Ham	Quercus robur	2012	204	LMA	89.40843337	5	20.70156391
UK-Ham	Quercus robur	2012	204	LMA	86.52053058	3	30.08991389
UK-Ham	Quercus robur	2012	204	leaf_N_area	2.277554213	5	0.544564347
UK-Ham	Quercus robur	2012	204	leaf_N_area	2.196213089	3	0.858877193
UK-Ham	Quercus robur	2012	204	Nmass	25.49651131	5	1.41066058
UK-Ham	Quercus robur	2012	204	Nmass	25.10667891	3	1.905865563
UK-Ham	Quercus robur	2012	204	SLA	11.62079865	5	2.375319915
UK-Ham	Quercus robur	2012	204	SLA	12.46474673	3	3.968896654
UK-Ham	Quercus robur	2012	204	leaf_P_dry	2.118436163	3	0.214220808
UK-Ham	Quercus robur	2012	204	leaf_P_dry	2.410773254	5	0.627532955
UK-Ham	Fraxinus excelsior	2012	204	leaf_P_dry	3.205565258	5	0.453996895
UK-Ham	Fraxinus excelsior	2012	204	leaf_P_dry	3.278123038	5	0.542951866
US-NC2	Pinus taeda	2012	206	leaf_N_P	9.48373475	6	2.645855841
US-NC2	Pinus taeda	2012	206	leaf_P_dry	1.746361308	6	0.724834114
US-NC2	Pinus taeda	2012	206	C_N	33.49980999	6	4.093512992
US-NC2	Pinus taeda	2012	206	leaf_C_concentration	498.6706875	6	2.645804344
US-NC2	Pinus taeda	2012	206	d13c	-29.52262566	6	0.818744054
US-NC2	Pinus taeda	2012	206	LMA	204.9509367	6	25.55205622
US-NC2	Pinus taeda	2012	206	leaf_N_area	3.120750789	6	0.690902814
US-NC2	Pinus taeda	2012	206	Nmass	15.0567224	6	1.685068937
US-NC2	Pinus taeda	2012	206	SLA	4.949422507	6	0.678484498
US-NC2	Pinus taeda	2012	206	leaf_P_area	0.368444954	6	0.184531896
US-So2	Ceanothus greggii	2012	294	leaf_P_dry	0.497259133	3	0.096676741
US-So2	Ceanothus greggii	2012	294	leaf_P_dry	0.699451341	3	0.127000875
US-So2	Adenostoma sparsifolium	2012	294	leaf_P_dry	0.898523746	3	0.351336693
US-So2	Cercocarpus	2012	294	leaf_P_dry	0.902074263	3	0.143105881
US-So2	Adenostoma fasciculatum	2012	294	leaf_N_P	7.183044434	3	1.711751123
US-So2	Adenostoma sparsifolium	2012	294	leaf_P_dry	1.058957144	3	0.441741618
US-So2	Adenostoma fasciculatum	2012	294	leaf_P_dry	1.060085517	3	0.373864884
US-So2	Adenostoma fasciculatum	2012	294	leaf_N_P	9.148914142	3	2.962815828
US-So2	Adenostoma sparsifolium	2012	294	leaf_N_P	9.499998964	3	3.572516039
US-So2	Cercocarpus	2012	294	leaf_P_area	0.161431585	3	0.003065887
US-So2	Adenostoma fasciculatum	2012	294	leaf_P_dry	1.330557208	3	0.413559337
US-So2	Adenostoma sparsifolium	2012	294	leaf_N_P	11.31700699	3	5.268747405
US-So2	Cercocarpus	2012	294	leaf_P_dry	1.424933769	4	1.319112647
US-So2	Ceanothus greggii	2012	294	leaf_P_area	0.195439082	3	0.027617817
US-So2	Adenostoma sparsifolium	2012	294	leaf_P_area	0.200240556	3	0.074574283
US-So2	Adenostoma sparsifolium	2012	294	leaf_P_area	0.201185222	3	0.088728775
US-So2	Ceanothus greggii	2012	294	leaf_P_area	0.249596562	3	0.05301513
US-So2	Ceanothus greggii	2012	294	leaf_N_P	14.83908687	3	6.135897119
US-So2	Cercocarpus	2012	294	leaf_N_P	15.14507918	4	6.647792514
US-So2	Cercocarpus	2012	294	leaf_P_area	0.302116334	4	0.235767372
US-So2	Adenostoma fasciculatum	2012	294	leaf_P_area	0.304825342	3	0.102893591
US-So2	Adenostoma fasciculatum	2012	294	Nmass	8.99555427	3	1.317671201
US-So2	Adenostoma fasciculatum	2012	294	Nmass	9.096632712	3	1.302380033
US-So2	Adenostoma fasciculatum	2012	294	SLA	3.501378499	10	0.331029971
US-So2	Adenostoma fasciculatum	2012	294	SLA	3.713709849	10	0.727928549
US-So2	Adenostoma fasciculatum	2012	294	d13c	-25.95143454	3	1.039896839
US-So2	Adenostoma fasciculatum	2012	294	d13c	-28.14576289	3	0.543212236
US-So2	Adenostoma fasciculatum	2012	294	LMA	287.8023413	10	25.98418507
US-So2	Adenostoma fasciculatum	2012	294	LMA	277.1251341	10	45.8411248
US-So2	Adenostoma fasciculatum	2012	294	leaf_N_area	2.606111808	3	0.530278706
US-So2	Adenostoma fasciculatum	2012	294	leaf_N_area	2.528133285	3	0.34004217
US-So2	Adenostoma sparsifolium	2012	294	Nmass	9.038025419	3	1.252040283
US-So2	Adenostoma sparsifolium	2012	294	Nmass	9.037554166	3	1.8803217
US-So2	Adenostoma sparsifolium	2012	294	SLA	4.496464646	7	0.17167579
US-So2	Adenostoma sparsifolium	2012	294	SLA	5.510283103	7	1.195205092
US-So2	Adenostoma sparsifolium	2012	294	d13c	-24.70260659	3	0.530257637
US-So2	Adenostoma sparsifolium	2012	294	d13c	-25.95367839	3	0.289519026
US-So2	Adenostoma sparsifolium	2012	294	LMA	222.6803311	7	8.66532895
US-So2	Adenostoma sparsifolium	2012	294	LMA	188.0962412	7	36.57900113
US-So2	Cercocarpus	2012	294	leaf_N_P	18.01878827	2	6.046253964
US-So2	Adenostoma sparsifolium	2012	294	leaf_N_area	2.016968942	3	0.211228158
US-So2	Adenostoma sparsifolium	2012	294	leaf_N_area	1.711009935	3	0.454345424
US-So2	Ceanothus greggii	2012	294	d13c	-25.26573305	3	0.487808716
US-So2	Ceanothus greggii	2012	294	d13c	-26.4875761	3	0.399974629
US-So2	Ceanothus greggii	2012	294	LMA	358.7737778	5	33.87423613
US-So2	Ceanothus greggii	2012	294	LMA	397.5284141	5	59.25121576
US-So2	Adenostoma fasciculatum	2012	294	leaf_P_area	0.37132051	3	0.122070559
US-So2	Ceanothus greggii	2012	294	Nmass	9.860329608	3	2.623220689
US-So2	Ceanothus greggii	2012	294	Nmass	10.50792356	3	1.85206434
US-So2	Ceanothus greggii	2012	294	SLA	2.806714186	5	0.258184215
US-So2	Ceanothus greggii	2012	294	SLA	2.570244103	5	0.460202526
US-So2	Ceanothus greggii	2012	294	leaf_N_area	3.487173954	3	0.8381808
US-So2	Ceanothus greggii	2012	294	leaf_N_area	4.138813838	3	0.565917869
US-So2	Cercocarpus	2012	294	d13c	-26.68091767	4	1.087968193
US-So2	Cercocarpus	2012	294	d13c	-27.66550714	3	0.303810763
US-So2	Cercocarpus	2012	294	LMA	227.6792614	4	29.24859771
US-So2	Cercocarpus	2012	294	LMA	170.9545371	4	32.09329207
US-So2	Cercocarpus	2012	294	Nmass	15.37307513	4	3.505565639
US-So2	Cercocarpus	2012	294	Nmass	17.522442	4	1.435570322
US-So2	Cercocarpus	2012	294	leaf_N_area	3.460987976	4	0.416748701
US-So2	Cercocarpus	2012	294	leaf_N_area	2.989693256	4	0.365211478
US-So2	Cercocarpus	2012	294	SLA	4.44843953	4	0.585342516
US-So2	Cercocarpus	2012	294	SLA	6.00698484	4	1.133200519
US-So2	Ceanothus greggii	2012	294	leaf_N_P	21.20440476	3	0.89016137
