# Supplementary material for: Potential and limitations of inferring ecosystem photosynthetic capacity from leaf functional traits
Source: Ecol Evol. 2016 Sep 22;6(20):7352–66. doi: 10.1002/ece3.2479 (PMC5513259; doi:10.1002/ece3.2479)
Supplement: Supplementary file 3 [file ECE3-6-7352-s003.csv]

site.code	CWM_C_N	CWM_leaf_C_concentration	CWM_d13c	CWM_LMA	CWM_leaf_N_area	CWM_Nmass	CWM_SLA	CWM_leaf_P_area	CWM_leaf_P_dry	CWM_leaf_N_P	CWMT_C_N	CWMT_leaf_C_concentration	CWMT_d13c	CWMT_LMA	CWMT_leaf_N_area	CWMT_Nmass	CWMT_SLA	CWMT_leaf_P_area	CWMT_leaf_P_dry	CWMT_leaf_N_P	GPPsat-insitu	GPPsat-lathuile	GPPsat.structure-insitu	GPPsat.structure-lathuile
AT-Neu	16.19793482	443.5931543	-28.47458306	41.75545867	1.200615099	2.906181059	24.7519696	0.079649561	1.89643342	16.50778482	18.45474385	453.363058	1.30E-12	43.69434872	1.131420297	2.368112747	22.88625484	0.102098594	2.336196082	9.228067921	36.99937012	37.71877878	41.09734893	42.56153211
BR-Sa1	22.63713626	469.0274529	-30.95994337	106.9187227	2.347106954	2.219488027	10.97656593	0.085425889	0.81783853	27.41130645	NA	488.0218476	NA	93.15758259	2.032582135	2.113338312	10.73449924	0.071088745	0.816260418	28.22489921	35.50240414	34.1070877	39.36203504	37.4843405
CA-Qfo	71.95308154	526.7932083	NA	291.6527917	2.182859958	0.738779167	3.461288108	0.582239435	1.864379978	3.97564288	41.19889341	NA	NA	298.6677779	3.314930093	0.868902629	3.348201828	NA	1.053434985	8.301142269	14.89893226	14.02460192	17.08235021	15.63960594
CZ-BK1	44.38641777	501.752703	-28.50017213	246.1366974	2.957086315	1.146627235	4.265379627	0.305183623	1.26095802	10.34384086	40.64824721	495.7240604	NA	235.1034791	3.159912341	1.237445224	4.2534462	0.488556788	1.412724916	8.556704306	30.66649054	32.77800803	36.89684567	37.2234692
DE-Hai	21.08714725	475.8013419	-30.269709	63.70397438	1.417043216	2.316770643	22.17925546	0.077782184	1.35276457	17.89954348	19.72856081	466.2329632	NA	69.34986978	1.418148277	2.268227674	14.41963775	0.084194741	1.556374253	13.78539146	31.93329357	32.67661609	39.16646527	37.48298981
ES-ES2	13.10593362	415.3667773	-27.81347155	179.3579825	5.820197347	3.234508035	6.379125916	0.521962785	2.977446201	13.08109856	NA	NA	NA	51.17785009	1.327431499	1.867261816	19.53970318	NA	4.599999998	3.75652174	49.22434197	44.50068632	63.91989878	50.81578222
FI-Hyy	41.48681451	520.7857061	-29.11500384	202.2796531	2.53218093	1.257757597	4.945451879	0.281050608	1.363886666	9.752842291	33.11182152	505.1589743	NA	213.6171457	2.731557016	1.287183718	4.681272174	0.274121384	1.319160482	9.477866746	27.03431305	22.93802991	30.12200735	26.94392538
FR-Hes	NA	NA	NA	NA	NA	2.50303	NA	0.074692148	1.289436412	19.41181248	20.80927217	480.3819117	NA	67.18750663	1.218922061	2.259025103	14.88371946	0.067263042	1.402928515	15.94406834	34.47592946	33.68054602	36.36887595	35.33168457
FR-Lq1	11.39142527	436.8894696	-29.33640788	39.71880983	1.515370889	3.888944279	27.08264715	0.136822588	3.437712574	11.44936723	13.92256239	452.8136916	7.71E-13	40.63682748	1.179075001	2.730731523	24.60822023	0.086625074	2.048155722	12.43191315	32.48058829	30.49559508	34.54527687	34.55263627
FR-Lq2	18.12146683	441.880938	-28.3501647	51.24905911	1.29634287	2.633797567	21.66885029	0.120916791	2.499344302	10.70634533	18.33537006	450.8654623	1.54E-12	45.16111017	1.088849008	2.228978483	22.14294547	0.086076895	1.924126917	10.64640124	24.37614339	26.06603953	27.71348671	27.83677785
IL-Yat	51.92672739	501.2989517	-23.36170351	229.2006938	2.211248595	0.97383396	4.491265506	0.177571958	0.78515043	13.07472084	NA	523.1620159	NA	228.8153311	2.612693802	1.174609514	4.370336529	0.210310558	0.797866009	12.07733166	15.20293987	14.95366113	23.37872919	22.08196133
IT-Lav	46.56885858	495.6982096	-27.49602147	195.7096108	2.178390236	1.108635616	6.00119898	0.24642902	1.186472522	10.84268468	30.19024645	499.6980729	NA	190.3769147	2.390610315	1.285156711	5.252737717	0.276057725	1.450430149	8.919921274	29.02556089	30.145793	35.90655159	37.9364526
IT-MBo	23.56202087	451.0994532	-27.67714608	60.67201971	1.219707311	2.138845187	17.81801005	0.112108009	1.927631095	11.66273165	20.96133828	453.8033198	1.78E-12	57.58650191	1.343491832	2.252714621	17.3651805	0.103338402	1.455546773	9.238589474	33.47582431	29.56172577	35.65720719	31.34068591
IT-Ren	43.19978558	485.2103158	-28.20408589	322.2576129	3.564986096	1.226265544	4.305512398	0.186768823	0.734936781	17.33482331	40.64824721	496.9908067	NA	203.4818193	2.770824144	1.275562268	4.91444397	0.488556788	1.396644249	8.74571397	21.25927031	24.82191527	34.91333865	34.20600316
NL-Loo	25.61056593	501.0324226	-28.51944029	196.530268	3.91926584	1.991640824	6.054296153	0.291392512	1.481729573	14.70762622	31.78127545	507.0673972	NA	209.5615096	2.653122587	1.297368797	4.771868661	0.244201591	1.301204745	9.673673233	28.41879584	31.45719401	34.19777023	37.93531751
RU-Fyo	61.03541308	497.7055545	-28.80996704	247.3535831	1.947684858	0.828757828	4.382031187	0.237790158	1.037868751	8.488917455	40.64824721	495.7240604	NA	235.1034791	3.159912341	1.237445224	4.2534462	0.488556788	1.412724916	8.556704306	25.58002886	24.80549068	28.03949044	28.67608573
UK-Ham	19.64883007	483.4105751	-28.88214744	86.73737723	2.161555417	2.476725145	12.19708411	0.203943055	2.373186868	10.85188269	19.58326012	482.6146075	NA	72.81770622	1.778990973	2.196016095	13.73292365	0.112759615	1.78537135	12.69410291	43.97018281	43.22430725	53.56654899	49.66710395
US-NC2	33.49980999	498.6706875	-29.52262566	204.9509367	3.120750789	1.50567224	4.949422507	0.368444954	1.746361308	9.48373475	41.99999999	NA	NA	184.4365192	1.900724503	1.058253981	5.421919717	NA	1.158790104	9.782395982	31.51059099	39.9852827	37.81441898	43.71556014
US-So2	NA	NA	-26.86965859	275.0302672	2.516855471	0.912900193	3.751263782	0.322431216	1.167923395	8.564969071	NA	NA	NA	233.2806964	2.332533041	1.023402905	4.286681304	0.331016773	1.192205767	8.81799338	10.50982666	6.445734696	13.51200185	8.454755141
