# Supplementary material for: Potential and limitations of inferring ecosystem photosynthetic capacity from leaf functional traits
Source: Ecol Evol. 2016 Sep 22;6(20):7352–66. doi: 10.1002/ece3.2479 (PMC5513259; doi:10.1002/ece3.2479)
Supplement: Supplementary file 4 [file ECE3-6-7352-s004.csv]

site.code	Species	abundace
AT-Neu	Dactylis glomerata	19
AT-Neu	Phleum pratense	19
AT-Neu	Ranunculus acris	3
AT-Neu	Taraxacum officinale	5
AT-Neu	Trifolium pratense	1
AT-Neu	Trifolium repens	3
BR-Sa1	Abuta rufescens	5
BR-Sa1	Anomalocalyx uleanus	5
BR-Sa1	Arrabidea prancei	5
BR-Sa1	Combretum	5
BR-Sa1	Copaifera duckei	5
BR-Sa1	Cordia bicolor	5
BR-Sa1	Duguetia cadaverica	5
BR-Sa1	Faramea platyneura	5
BR-Sa1	Lecythis lurida	5
BR-Sa1	Lecythis	5
BR-Sa1	Manilkara huberi	5
BR-Sa1	Memora tanaeciicarpa	5
BR-Sa1	Miconia acinodendron	5
BR-Sa1	Micropholis	5
BR-Sa1	Prinostemma af. aspera	5
BR-Sa1	Protium puncticulatum	5
BR-Sa1	Rinorea neglecta	5
BR-Sa1	Sclerolobium paraense	5
BR-Sa1	Tachigali myrmecophila	5
BR-Sa1	Tetrapterys	5
CA-Qfo	Picea mariana	90
CA-Qfo	Pinus banksiana	10
CZ-BK1	Picea abies	100
DE-Hai	Acer pseudoplatanus	10.6
DE-Hai	Fagus sylvatica	66.5
DE-Hai	Fraxinus excelsior	21.9
ES-ES2	Oryza sativa	100
FI-Hyy	Picea abies
FI-Hyy	Pinus sylvestris
FR-Hes	Fagus sylvatica	100
FR-Lq1	Agrostis capillaris	11.61
FR-Lq1	Dactylis glomerata	25.376
FR-Lq1	Festuca rubra	4.673
FR-Lq1	Lolium perenne	12.447
FR-Lq1	Poa pratensis	5.58
FR-Lq1	Poa trivialis	8.003
FR-Lq1	Trifolium repens	23.195
FR-Lq2	Agrostis capillaris	18.756
FR-Lq2	Anthoxanthum odoratum	5.134
FR-Lq2	Dactylis glomerata	17.229
FR-Lq2	Festuca rubra	10.278
FR-Lq2	Holcus mollis	4.775
FR-Lq2	Phleum pratense	4.248
FR-Lq2	Poa pratensis	12.142
FR-Lq2	Trifolium repens	6.776
FR-Lq2	Trisetum flavescens	4.601
FR-Lq2	Veronica chamaes	4.236
IL-Yat	Pinus halepensis	100
IT-Lav	Abies alba	64
IT-Lav	Fagus sylvatica	2
IT-Lav	Picea abies	34
IT-MBo	Alchemilla vulgaris	5
IT-MBo	Avenella flexuosa	5.6
IT-MBo	Brachypodium pinnatum	5.3
IT-MBo	Dactylis glomerata	3.6
IT-MBo	Festuca rubra	25
IT-MBo	Koeleria pyramidata	6.2
IT-MBo	Nardus stricta	12.8
IT-MBo	Trifolium montanum	6.3
IT-MBo	Trifolium pratense	8.2
IT-Ren	Deschampsia	2.7
IT-Ren	grass	2.7
IT-Ren	Picea abies	85
IT-Ren	Vaccinium	9.6
IT-SRo	Pinus pinaster	100
NL-Loo	Pinus sylvestris	100
RU-Fyo	Picea abies	100
UK-Gri	Picea sitchensis	100
UK-Ham	Fraxinus excelsior	10
UK-Ham	Quercus robur	80
US-Fuf	Pinus ponderosa	100
US-Ha1	Acer rubrum	38
US-Ha1	Acer rubrum	13
US-Ha1	Quercus rubra	21
US-NC2	Pinus taeda	100
US-So2	Adenostoma fasciculatum	90
US-So2	Adenostoma sparsifolium	10
US-So2	Ceanothus greggii	1
US-So2	Cercocarpus	1
